# Supplementary material for: Foxf Genes Integrate Tbx5 and Hedgehog Pathways in the Second Heart Field for Cardiac Septation
Source: PLoS Genet. 2014 Oct 30;10(10):e1004604. doi: 10.1371/journal.pgen.1004604 (PMC4214600; doi:10.1371/journal.pgen.1004604)
Supplement: Table S1 — A 560-gene signature (640 probesets) was identified by comparing shh−/− mutant mouse embryos (n = 4) with wild type embryos (n = 3). (XLS) [file pgen.1004604.s005.xls]

## Sheet: Hoffmann et al STb1_560 genes
Table S1. A 560-gene signature (640 probesets) was identified using a significance threshold with a multi-test adjusted p-value (Q-value) <0.005 and absolute fold change (FC) larger than 2, by comparing shh-/- mutant mouse embryos (n=4) with wild type embryos (n=3). FC in blue refers to low expression while red refers to high expression in Shh mutant samples.
Probe	Symbol	FC	Q.FC2	Entrez.ID	Name
A_52_P682382	Scd1	2.61409	0.00310332	20249	stearoyl-Coenzyme A desaturase 1
A_51_P455040	Hoxd3	2.07974	0.00310332	15434	homeobox D3
A_51_P488211	Atp10d	2.37483	0.00310332	231287	ATPase, class V, type 10D
A_51_P102122	Myog	2.95329	0.00310332	17928	myogenin
A_52_P593965	Fdps	2.45491	0.00310332	110196	farnesyl diphosphate synthetase
A_51_P487162	Dus4l	2.04674	0.00310332	71916	dihydrouridine synthase 4-like (S. cerevisiae)
A_51_P346704	Sox10	2.12809	0.00310332	20665	SRY-box containing gene 10
A_52_P428654	Zic1	5.64106	0.000515161	22771	zinc finger protein of the cerebellum 1
A_51_P504494	Dll3	2.39718	0.00310332	13389	delta-like 3 (Drosophila)
A_51_P101975	Fgf8	4.53053	0.00160191	14179	fibroblast growth factor 8
A_52_P762611	4930477O03Rik	2.47635	0.00310332	78013	RIKEN cDNA 4930477O03 gene
A_51_P222337	Rspo2	3.97006	0.00230611	239405	R-spondin 2 homolog (Xenopus laevis)
A_52_P503466	Dlx3	2.02322	0.00310332	13393	distal-less homeobox 3
A_51_P508959	Prr15	2.44239	0.00310332	78004	proline rich 15
A_52_P518305	Pdlim4	2.26783	0.00310332	30794	PDZ and LIM domain 4
A_51_P368285	Fam101a	2.26628	0.00310332	73121	family with sequence similarity 101, member A
A_51_P401797	Mmp9	2.16394	0.00310332	17395	matrix metallopeptidase 9
A_51_P441153	Nkx6-1	2.8107	0.00310332	18096	NK6 homeobox 1
A_51_P317141	Col2a1	2.34989	0.00310332	12824	collagen, type II, alpha 1
A_51_P308279	St18	2.61782	0.00310332	240690	suppression of tumorigenicity 18
A_51_P213099	Ntng1	3.32598	0.00310332	80883	netrin G1
A_52_P475271	Cep55	2.0421	0.00310332	74107	centrosomal protein 55
A_51_P391805	Dkkl1	2.09777	0.00310332	50722	dickkopf-like 1
A_52_P599578	Cald1	2.099	0.00310332	109624	caldesmon 1
A_51_P180413	Nrcam	2.52143	0.00310332	319504	neuron-glia-CAM-related cell adhesion molecule
A_52_P635312	Irx2	2.21361	0.00310332	16372	Iroquois related homeobox 2 (Drosophila)
A_51_P185627	Gpc2	2.74089	0.00310332	71951	glypican 2 (cerebroglycan)
A_52_P598605	Ptch1	2.69004	0.00310332	19206	patched homolog 1
A_51_P253481	Ces1g	4.52885	0.000572979	12623	carboxylesterase 1G
A_51_P295315	Ankrd2	2.26181	0.00310332	56642	ankyrin repeat domain 2 (stretch responsive muscle)
A_51_P290826	Calca	4.06293	0.00174623	12310	calcitonin/calcitonin-related polypeptide, alpha
A_51_P146953	Ripply3	2.44501	0.00310332	170765	ripply3 homolog (zebrafish)
A_52_P354844	Eda2r	2.31291	0.00310332	245527	ectodysplasin A2 receptor
A_51_P389531	Prmt1	2.27475	0.00310332	15469	protein arginine N-methyltransferase 1
A_52_P568165	Mex3d	2.26058	0.00310332	237400	mex3 homolog D (C. elegans)
A_52_P49014	Shh	3.27985	0.00310332	20423	sonic hedgehog
A_52_P389324	Sox2ot	2.5741	0.00310332	320478	SOX2 overlapping transcript (non-protein coding)
A_51_P477716	Cadm4	2.31228	0.00310332	260299	cell adhesion molecule 4
A_51_P430833	Kcnc3	2.27492	0.00310332	16504	potassium voltage gated channel, Shaw-related subfamily, member 3
A_51_P389216	Fam131b	2.05792	0.00310332	76156	family with sequence similarity 131, member B
A_51_P145322	Pax1	11.7908	0.00023565	18503	paired box gene 1
A_51_P520879	Sh3d19	3.04965	0.00310332	27059	SH3 domain protein D19
A_52_P467726	Nsg1	2.0209	0.00310332	18196	neuron specific gene family member 1
A_51_P199175	2700038G22Rik	2.16652	0.00310332	67194	RIKEN cDNA 2700038G22 gene
A_51_P223307	Olfr1383	2.18036	0.00310332	404337	olfactory receptor 1383
A_51_P491648	Vgll2	4.1787	0.00165969	215031	vestigial like 2 homolog (Drosophila)
A_52_P1180673	Foxd1	2.23213	0.00310332	15229	forkhead box D1
A_51_P137560	Etv2	2.9212	0.00310332	14008	ets variant gene 2
A_52_P681310	Plaur	2.67781	0.00310332	18793	plasminogen activator, urokinase receptor
A_51_P503822	Slitrk6	2.2399	0.00310332	239250	SLIT and NTRK-like family, member 6
A_51_P285725	T	2.4532	0.00310332	20997	brachyury
A_52_P670172	Vstm2l	2.08354	0.00310332	277432	V-set and transmembrane domain containing 2-like
A_52_P723267	Pde11a	3.96205	0.00144864	241489	phosphodiesterase 11A
A_51_P383001	Meox2	3.26307	0.00310332	17286	mesenchyme homeobox 2
A_52_P409578	Rassf4	2.33462	0.00310332	213391	Ras association (RalGDS/AF-6) domain family member 4
A_52_P490012	Spnb1	2.18764	0.00310332	20741	spectrin beta 1
A_52_P650908	Cplx2	2.3172	0.00310332	12890	complexin 2
A_51_P315734	Pax3	2.27586	0.00310332	18505	paired box gene 3
A_52_P253044	Syt13	2.03273	0.00310332	80976	synaptotagmin XIII
A_52_P307739	Sox2	2.08564	0.00310332	20674	SRY-box containing gene 2
A_51_P261204	Foxi2	3.44863	0.00291509	270004	forkhead box I2
A_51_P270997	Igfbpl1	2.65651	0.00310332	75426	insulin-like growth factor binding protein-like 1
A_51_P194230	Zic1	5.69723	0.000504187	22771	zinc finger protein of the cerebellum 1
A_52_P316712	Ttc19	2.11836	0.00310332	72795	tetratricopeptide repeat domain 19
A_51_P339023	Rassf2	2.07126	0.00310332	215653	Ras association (RalGDS/AF-6) domain family member 2
A_51_P112405	Plaur	2.67072	0.00310332	18793	plasminogen activator, urokinase receptor
A_51_P391367	Tcfap4	2.50943	0.00310332	83383	transcription factor AP4
A_52_P227267	Atp1a2	2.77169	0.00310332	98660	ATPase, Na+/K+ transporting, alpha 2 polypeptide
A_51_P437327	Ascl1	2.1604	0.00310332	17172	achaete-scute complex homolog 1 (Drosophila)
A_52_P505038	Bend4	2.07109	0.00310332	666938	BEN domain containing 4
A_51_P490247	Fxyd6	2.50815	0.00310332	59095	FXYD domain-containing ion transport regulator 6
A_52_P383572	Mylpf	2.05379	0.00310332	17907	myosin light chain, phosphorylatable, fast skeletal muscle
A_51_P166740	Kcnj4	3.39893	0.00306996	16520	potassium inwardly-rectifying channel, subfamily J, member 4
A_51_P354934	Rgs5	2.46161	0.00310332	19737	regulator of G-protein signaling 5
A_52_P327402	Cds1	2.02241	0.00310332	74596	CDP-diacylglycerol synthase 1
A_52_P629333	BC021891	2.76469	0.00310332	234878	cDNA sequence BC021891
A_51_P237783	Foxd1	2.29075	0.00310332	15229	forkhead box D1
A_51_P130803	Bbip1	2.00385	0.00310332	66360	BBSome interacting protein 1
A_52_P324934	Itga6	2.01328	0.00310332	16403	integrin alpha 6
A_52_P507214	Mmp9	2.82895	0.00310332	17395	matrix metallopeptidase 9
A_51_P147777	Gdnf	2.59402	0.00310332	14573	glial cell line derived neurotrophic factor
A_52_P597818	AF067063	2.48282	0.00310332	380878	cDNA sequence AF067063
A_52_P93284	Mycl1	2.1089	0.00310332	16918	v-myc myelocytomatosis viral oncogene homolog 1, lung carcinoma derived (avian)
A_51_P371892	2700046A07Rik	2.55831	0.00310332	78449	RIKEN cDNA 2700046A07 gene
A_51_P513000	Ntng1	3.2106	0.00310332	80883	netrin G1
A_51_P417891	Trim10	2.19142	0.00310332	19824	tripartite motif-containing 10
A_51_P209150	Pcdh10	2.19315	0.00310332	18526	protocadherin 10
A_52_P1172382	Gm9951	3.37518	0.00306996	791287	predicted gene 9951
A_51_P518548	Gli1	2.97411	0.00310332	14632	GLI-Kruppel family member GLI1
A_52_P620448	Mab21l1	2.59036	0.00310332	17116	mab-21-like 1 (C. elegans)
A_52_P421234	Rdh10	2.04011	0.00310332	98711	retinol dehydrogenase 10 (all-trans)
A_51_P370620	Trmt12	2.13136	0.00310332	68260	tRNA methyltranferase 12 homolog (S. cerevisiae)
A_52_P226348	F730043M19Rik	2.31308	0.00310332	320046	RIKEN cDNA F730043M19 gene
A_52_P216427	Nkx2-1	2.81216	0.00310332	21869	NK2 homeobox 1
A_51_P403704	2610100L16Rik	3.2349	0.00306996	70441	RIKEN cDNA 2610100L16 gene
A_52_P64356	Sparcl1	2.305	0.00310332	13602	SPARC-like 1
A_52_P424462	Ero1lb	2.09649	0.00310332	67475	ERO1-like beta (S. cerevisiae)
A_52_P327923	Meox1	3.16111	0.00310332	17285	mesenchyme homeobox 1
A_52_P43326	Rgs4	2.00621	0.00310332	19736	regulator of G-protein signaling 4
A_52_P177847	Tril	2.02708	0.00310332	66873	TLR4 interactor with leucine-rich repeats
A_52_P659312	Spsb4	2.00342	0.00310332	211949	splA/ryanodine receptor domain and SOCS box containing 4
A_51_P259876	Dock9	2.14642	0.00310332	105445	dedicator of cytokinesis 9
A_52_P318673	Saa1	3.72793	0.00295826	20208	serum amyloid A 1
A_52_P214134	Alox5	2.67249	0.00310332	11689	arachidonate 5-lipoxygenase
A_52_P56818	Foxp2	2.05127	0.00310332	114142	forkhead box P2
A_51_P456465	Cldn10	2.91539	0.00310332	58187	claudin 10
A_52_P391151	Accn1	2.24722	0.00310332	11418	amiloride-sensitive cation channel 1, neuronal (degenerin)
A_52_P707884	Ptgfr	2.02815	0.00310332	19220	prostaglandin F receptor
A_51_P208769	Metrn	3.35071	0.00310332	70083	meteorin, glial cell differentiation regulator
A_51_P267933	Snhg11	2.22564	0.00310332	319317	small nucleolar RNA host gene 11
A_52_P153864	Lmo4	2.03391	0.00310332	16911	LIM domain only 4
A_52_P369769	Nrg1	2.04178	0.00310332	211323	neuregulin 1
A_51_P353221	Thbs4	2.48424	0.00310332	21828	thrombospondin 4
A_51_P415395	C2cd4b	2.26112	0.00310332	75697	C2 calcium-dependent domain containing 4B
A_51_P337308	Saa3	3.21303	0.00306996	20210	serum amyloid A 3
A_52_P610965	St18	2.03974	0.00310332	240690	suppression of tumorigenicity 18
A_51_P133651	Gtf2a1	2.21784	0.00310332	83602	general transcription factor II A, 1
A_51_P369224	A730035I17Rik	2.38413	0.00310332	100268169	RIKEN cDNA A730035I17 gene
A_52_P743305	Pabpn1	2.17081	0.00310332	54196	poly(A) binding protein, nuclear 1
A_51_P253984	Pcp4	6.56442	0.000309108	18546	Purkinje cell protein 4
A_52_P419505	Galnt3	3.24032	0.00297024	14425	UDP-N-acetyl-alpha-D-galactosamine:polypeptide N-acetylgalactosaminyltransferase 3
A_52_P62489	D630042P16Rik	2.23114	0.00310332	243612	RIKEN cDNA D630042P16 gene
A_52_P154101	Calca	4.60925	0.00118191	12310	calcitonin/calcitonin-related polypeptide, alpha
A_51_P307741	Cckar	2.00799	0.00310332	12425	cholecystokinin A receptor
A_52_P480470	Stox1	2.35558	0.00310332	216021	storkhead box 1
A_52_P520607	Ankrd22	4.62195	0.000572979	52024	ankyrin repeat domain 22
A_52_P915767	Mfsd2b	2.00918	0.00310332	432628	major facilitator superfamily domain containing 2B
A_51_P129480	Ccl21a	2.77269	0.00310332	18829	chemokine (C-C motif) ligand 21A (serine)
A_51_P452153	2010001M09Rik	2.08838	0.00310332	69816	RIKEN cDNA 2010001M09 gene
A_51_P266024	Smg6	2.58312	0.00310332	103677	Smg-6 homolog, nonsense mediated mRNA decay factor (C. elegans)
A_51_P387239	Iigp1	2.72291	0.00310332	60440	interferon inducible GTPase 1
A_52_P513345	Zswim5	2.17879	0.00310332	74464	zinc finger, SWIM domain containing 5
A_52_P616332	Atp10d	2.44932	0.00310332	231287	ATPase, class V, type 10D
A_52_P883800	Bag4	2.252	0.00310332	67384	BCL2-associated athanogene 4
A_52_P550932	H1f0	2.44353	0.00310332	14958	H1 histone family, member 0
A_51_P412846	Efhd1	2.21877	0.00310332	98363	EF hand domain containing 1
A_52_P268925	9130206I24Rik	3.7108	0.00291509	100040736	RIKEN cDNA 9130206I24 gene
A_51_P487658	Zkscan1	2.10373	0.00310332	74570	zinc finger with KRAB and SCAN domains 1
A_51_P487404	Mybpc1	2.26973	0.00310332	109272	myosin binding protein C, slow-type
A_51_P452371	Spnb1	2.24559	0.00310332	20741	spectrin beta 1
A_51_P332269	Snora69	2.76133	0.00310332	104369	small nucleolar RNA, H/ACA box 69
A_51_P267278	Slc15a2	2.42364	0.00310332	57738	solute carrier family 15 (H+/peptide transporter), member 2
A_52_P285100	Gcn1l1	2.02603	0.00310332	231659	GCN1 general control of amino-acid synthesis 1-like 1 (yeast)
A_52_P534355	Anxa7	2.03613	0.00313617	11750	annexin A7
A_52_P423814	Cox8b	2.14136	0.00310332	12869	cytochrome c oxidase, subunit VIIIb
A_51_P230987	Pi4k2b	5.46591	0.000684039	67073	phosphatidylinositol 4-kinase type 2 beta
A_51_P487010	Pou3f2	2.7185	0.00310332	18992	POU domain, class 3, transcription factor 2
A_52_P586141	Adcy7	2.19605	0.00310332	11513	adenylate cyclase 7
A_51_P368743	C630043F03Rik	2.13724	0.00310332	68285	RIKEN cDNA C630043F03 gene
A_51_P199104	Casq1	2.0885	0.00310332	12372	calsequestrin 1
A_51_P460844	Blvrb	2.11993	0.00310332	233016	biliverdin reductase B (flavin reductase (NADPH))
A_52_P157150	Rassf4	2.52946	0.00310332	213391	Ras association (RalGDS/AF-6) domain family member 4
A_51_P379798	Fdps	2.03423	0.00310332	110196	farnesyl diphosphate synthetase
A_51_P155813	Fam70a	2.09088	0.00310332	245386	family with sequence similarity 70, member A
A_52_P549190	Cldn8	2.20205	0.00310332	54420	claudin 8
A_51_P511015	Fzd9	2.02083	0.00310332	14371	frizzled homolog 9 (Drosophila)
A_51_P179578	Gbx2	2.4429	0.00310332	14472	gastrulation brain homeobox 2
A_51_P299062	Kel	2.31419	0.00310332	23925	Kell blood group
A_52_P279990	Kdm5b	2.13028	0.00310332	75605	lysine (K)-specific demethylase 5B
A_52_P62284	Apln	2.3745	0.00310332	30878	apelin
A_51_P113784	Prpf19	2.54989	0.00310332	28000	PRP19/PSO4 pre-mRNA processing factor 19 homolog (S. cerevisiae)
A_52_P119039	Hmgcs1	2.41886	0.00310332	208715	3-hydroxy-3-methylglutaryl-Coenzyme A synthase 1
A_52_P464831	Dlx1	4.3026	0.00164822	13390	distal-less homeobox 1
A_51_P306247	Nrcam	2.34276	0.00310332	319504	neuron-glia-CAM-related cell adhesion molecule
A_51_P439210	Kcnh5	2.61582	0.00310332	238271	potassium voltage-gated channel, subfamily H (eag-related), member 5
A_52_P423810	Mt1	2.33162	0.00310332	17748	metallothionein 1
A_52_P535990	Igkv4-72	2.05062	0.00310332	385109	immunoglobulin kappa chain variable 4-72
A_51_P495581	Tlr1	3.28023	0.00291509	21897	toll-like receptor 1
A_51_P106591	Celf3	2.4038	0.00310332	78784	CUGBP, Elav-like family member 3
A_52_P644452	Dock9	2.18802	0.00310332	105445	dedicator of cytokinesis 9
A_52_P122891	Npsr1	2.68989	0.00310332	319239	neuropeptide S receptor 1
A_51_P447189	1700030C10Rik	2.02991	0.00312554	69513	RIKEN cDNA 1700030C10 gene
A_52_P405655	Sall3	2.29761	0.00310332	20689	sal-like 3 (Drosophila)
A_52_P675157	Acp5	2.25894	0.00310332	11433	acid phosphatase 5, tartrate resistant
A_51_P166886	Saa2	4.15797	0.00191077	20209	serum amyloid A 2
A_51_P313320	Cd6	2.08114	0.00310332	12511	CD6 antigen
A_51_P332917	Enpp3	2.06856	0.00310332	209558	ectonucleotide pyrophosphatase/phosphodiesterase 3
A_52_P302587	Chn2	2.00727	0.00310332	69993	chimerin (chimaerin) 2
A_51_P196972	Slc4a1	2.40628	0.00310332	20533	solute carrier family 4 (anion exchanger), member 1
A_52_P1066847	Mllt3	2.10953	0.00310332	70122	myeloid/lymphoid or mixed-lineage leukemia (trithorax homolog, Drosophila); translocated to, 3
A_51_P268068	Six1	2.63093	0.00310332	20471	sine oculis-related homeobox 1 homolog (Drosophila)
A_51_P269375	Ank1	2.10712	0.00310332	11733	ankyrin 1, erythroid
A_52_P659904	Sema4c	2.30756	0.00310332	20353	sema domain, immunoglobulin domain (Ig), transmembrane domain (TM) and short cytoplasmic domain, (semaphorin) 4C
A_52_P338376	Kctd18	2.0004	0.00310332	51960	potassium channel tetramerisation domain containing 18
A_51_P233753	Foxp2	2.00001	0.00310332	114142	forkhead box P2
A_52_P84928	Pak3	9.99184	0.000731475	18481	p21 protein (Cdc42/Rac)-activated kinase 3
A_51_P318381	Pgf	2.2984	0.00310332	18654	placental growth factor
A_51_P361650	Saa1	4.43447	0.00156846	20208	serum amyloid A 1
A_52_P677718	Tatdn2	2.50441	0.00310332	381801	TatD DNase domain containing 2
A_51_P115178	Scara3	2.16277	0.00310332	219151	scavenger receptor class A, member 3
A_51_P438619	Sobp	2.61091	0.00310332	109205	sine oculis-binding protein homolog (Drosophila)
A_52_P312806	Umod	2.26873	0.00310332	22242	uromodulin
A_52_P342202	Mier1	2.57602	0.00310332	71148	mesoderm induction early response 1 homolog (Xenopus laevis
A_52_P644005	Sox7	2.05061	0.00310332	20680	SRY-box containing gene 7
A_51_P463536	Meox1	3.37368	0.00310332	17285	mesenchyme homeobox 1
A_52_P147044	Smarca4	2.0042	0.00311352	20586	SWI/SNF related, matrix associated, actin dependent regulator of chromatin, subfamily a, member 4
A_52_P633353	Igfbpl1	2.06116	0.00310332	75426	insulin-like growth factor binding protein-like 1
A_52_P507688	Slc25a37	2.23095	0.00310332	67712	solute carrier family 25, member 37
A_52_P63343	Gm129	2.16877	0.00310332	229599	predicted gene 129
A_52_P459048	2900011O08Rik	2.09413	0.00310332	67254	RIKEN cDNA 2900011O08 gene
A_51_P405496	Mlc1	2.65677	0.00310332	170790	megalencephalic leukoencephalopathy with subcortical cysts 1 homolog (human)
A_52_P686095	Acer2	2.13884	0.00310332	230379	alkaline ceramidase 2
A_51_P286798	Magel2	2.41491	0.00310332	27385	melanoma antigen, family L, 2
A_52_P590765	2900092D14Rik	2.75008	0.00310332	73100	RIKEN cDNA 2900092D14 gene
A_52_P306965	Xdh	2.26023	0.00310332	22436	xanthine dehydrogenase
A_51_P357647	Angptl1	3.61685	0.00275564	72713	angiopoietin-like 1
A_52_P245962	Ces1g	4.28153	0.000731475	12623	carboxylesterase 1G
A_52_P591431	Tra2a	2.85157	0.00310332	101214	transformer 2 alpha homolog (Drosophila)
A_51_P428384	Ttyh1	2.21057	0.00310332	57776	tweety homolog 1 (Drosophila)
A_51_P465758	Gm16499	3.15954	0.00310332	100049166	predicted gene 16499
A_52_P128180	Slc5a7	2.02272	0.00310332	63993	solute carrier family 5 (choline transporter), member 7
A_52_P329934	Mllt3	2.05696	0.00310332	70122	myeloid/lymphoid or mixed-lineage leukemia (trithorax homolog, Drosophila); translocated to, 3
A_52_P381553	Btbd17	2.82994	0.00310332	72014	BTB (POZ) domain containing 17
A_51_P279437	Mfsd2a	2.13792	0.00310332	76574	major facilitator superfamily domain containing 2A
A_52_P392485	Rasa2	2.39606	0.00310332	114713	RAS p21 protein activator 2
A_51_P281525	Cplx2	2.29985	0.00310332	12890	complexin 2
A_51_P149868	Irx1	2.94357	0.00310332	16371	Iroquois related homeobox 1 (Drosophila)
A_52_P448788	D030025E07Rik	2.52864	0.00310332	402774	RIKEN cDNA D030025E07 gene
A_52_P105765	Cdc42bpg	2.6163	0.00310332	240505	CDC42 binding protein kinase gamma (DMPK-like)
A_51_P502437	Cacna2d3	2.2813	0.00310332	12294	calcium channel, voltage-dependent, alpha2/delta subunit 3
A_52_P478394	Dleu7	4.14497	0.00174623	239133	deleted in lymphocytic leukemia, 7
A_52_P565957	Hoxb4	2.00686	0.00310332	15412	homeobox B4
A_51_P508580	Tcf15	2.13353	0.00310332	21407	transcription factor 15
A_51_P491329	Pdzk1ip1	2.2006	0.00310332	67182	PDZK1 interacting protein 1
A_52_P379277	Enpp3	2.28713	0.00310332	209558	ectonucleotide pyrophosphatase/phosphodiesterase 3
A_52_P273935	9230104K21Rik	2.2597	0.00310332	77688	RIKEN cDNA 9230104K21 gene
A_52_P900390	E030004H24Rik	2.02885	0.00310332	319424	RIKEN cDNA E030004H24 gene
A_51_P247114	H2-Bl	2.55029	0.00310332	14963	histocompatibility 2, blastocyst
A_51_P451632	5031410I06Rik	3.56943	0.00214304	381622	RIKEN cDNA 5031410I06 gene
A_52_P487303	Rasgrp1	2.94453	0.00310332	19419	RAS guanyl releasing protein 1
A_51_P171332	Cldn19	3.25837	0.00306996	242653	claudin 19
A_51_P340668	Bcl9l	2.28266	0.00310332	80288	B-cell CLL/lymphoma 9-like
A_51_P218335	Tbx1	2.57123	0.00310332	21380	T-box 1
A_51_P295846	Bai1	2.49951	0.00310332	107831	brain-specific angiogenesis inhibitor 1
A_52_P547273	Dock4	2.00929	0.00310332	238130	dedicator of cytokinesis 4
A_51_P268069	Six1	2.56705	0.00310332	20471	sine oculis-related homeobox 1 homolog (Drosophila)
A_52_P320032	Fus	3.1473	0.00310332	233908	fusion, derived from t(12;16) malignant liposarcoma (human)
A_51_P252947	Mapk8ip1	2.02389	0.00312649	19099	mitogen-activated protein kinase 8 interacting protein 1
A_51_P208767	Metrn	2.66246	0.00310332	70083	meteorin, glial cell differentiation regulator
A_52_P195809	Bdh2	2.14161	0.00310332	69772	3-hydroxybutyrate dehydrogenase, type 2
A_52_P50496	H2-K1	2.01856	0.00310332	14972	histocompatibility 2, K1, K region
A_51_P386562	Ebf2	2.18677	0.00310332	13592	early B-cell factor 2
A_52_P294305	Lin28a	2.10197	0.00310332	83557	lin-28 homolog A (C. elegans)
A_52_P584293	Atrnl1	2.08111	0.00310332	226255	attractin like 1
A_51_P127435	Ptch1	3.3289	0.00305217	19206	patched homolog 1
A_51_P140641	Fam176a	2.34048	0.00310332	232146	family with sequence similarity 176, member A
A_51_P230892	Speg	2.27216	0.00310332	11790	SPEG complex locus
A_52_P141384	Cdcp1	2.00775	0.00312554	109332	CUB domain containing protein 1
A_51_P481930	Cdh15	2.33067	0.00310332	12555	cadherin 15
A_51_P311965	Surf6	2.15821	0.00310332	20935	surfeit gene 6
A_51_P216652	Osr1	3.19558	0.00310332	23967	odd-skipped related 1 (Drosophila)
A_52_P36315	Eya1	3.22463	0.00310332	14048	eyes absent 1 homolog (Drosophila)
A_52_P626780	Zfp64	2.25866	0.00310332	22722	zinc finger protein 64
A_51_P482508	Sc4mol	2.06924	0.00310332	66234	sterol-C4-methyl oxidase-like
A_51_P149002	Nkx2-6	2.0007	0.00310332	18092	NK2 transcription factor related, locus 6 (Drosophila)
A_52_P1067	Ube2i	2.04513	0.00310332	22196	ubiquitin-conjugating enzyme E2I
A_51_P160576	Brsk2	2.22867	0.00310332	75770	BR serine/threonine kinase 2
A_51_P124345	Cpne5	2.12194	0.00310332	240058	copine V
A_52_P243425	Kcne3	2.46575	0.00310332	57442	potassium voltage-gated channel, Isk-related subfamily, gene 3
A_51_P519992	Rxfp1	2.05807	0.00310332	381489	relaxin/insulin-like family peptide receptor 1
A_51_P136781	Pnliprp1	2.12354	0.00310332	18946	pancreatic lipase related protein 1
A_51_P432851	Dhrs11	2.00819	0.00310332	192970	dehydrogenase/reductase (SDR family) member 11
A_52_P629895	Adh1	2.21836	0.00310332	11522	alcohol dehydrogenase 1 (class I)
A_51_P116137	Lrig1	2.16696	0.00310332	16206	leucine-rich repeats and immunoglobulin-like domains 1
A_52_P216436	Col2a1	2.41514	0.00310332	12824	collagen, type II, alpha 1
A_52_P571537	3110039M20Rik	5.30118	0.000515161	67293	RIKEN cDNA 3110039M20 gene
A_52_P634090	Jag1	2.51527	0.00310332	16449	jagged 1
A_52_P362161	Rab3b	2.22503	0.00310332	69908	RAB3B, member RAS oncogene family
A_51_P338183	D830015G02Rik	2.38473	0.00310332	791403	RIKEN cDNA D830015G02 gene
A_51_P346575	Rhag	2.67822	0.00310332	19743	Rhesus blood group-associated A glycoprotein
A_51_P461779	Ppp2r2c	2.57283	0.00310332	269643	protein phosphatase 2 (formerly 2A), regulatory subunit B (PR 52), gamma isoform
A_51_P432930	Trappc3	2.14377	0.00310332	27096	trafficking protein particle complex 3
A_52_P296864	3110045C21Rik	2.02317	0.00313617	67303	RIKEN cDNA 3110045C21 gene
A_51_P512364	Fus	2.3757	0.00310332	233908	fusion, derived from t(12;16) malignant liposarcoma (human)
A_51_P109099	Cited4	2.29275	0.00310332	56222	Cbp/p300-interacting transactivator, with Glu/Asp-rich carboxy-terminal domain, 4
A_51_P298615	Lhx8	3.41312	0.00297024	16875	LIM homeobox protein 8
A_51_P319810	Arhgap20	2.49893	0.00310332	244867	Rho GTPase activating protein 20
A_51_P193925	Mapk6	2.05244	0.00310332	50772	mitogen-activated protein kinase 6
A_52_P197314	Wdr37	2.02643	0.00310332	207615	WD repeat domain 37
A_52_P63728	Osr1	2.88312	0.00310332	23967	odd-skipped related 1 (Drosophila)
A_52_P270384	Sobp	2.28867	0.00310332	109205	sine oculis-binding protein homolog (Drosophila)
A_52_P686130	Atp2a1	2.87822	0.00310332	11937	ATPase, Ca++ transporting, cardiac muscle, fast twitch 1
A_51_P165087	Snai1	2.02551	0.00310332	20613	snail homolog 1 (Drosophila)
A_51_P242043	Dhcr24	2.02754	0.00310332	74754	24-dehydrocholesterol reductase
A_51_P128336	Serinc5	2.11964	0.00310332	218442	serine incorporator 5
A_51_P124618	5730510P18Rik	2.18392	0.00310332	70619	RIKEN cDNA 5730510P18 gene
A_52_P470648	Rnf4	2.07424	0.00310332	19822	ring finger protein 4
A_52_P413395	Sln	4.2078	0.00174623	66402	sarcolipin
A_51_P356467	Cldn4	2.01154	0.00310332	12740	claudin 4
A_51_P128371	Fbxl19	2.13739	0.00310332	233902	F-box and leucine-rich repeat protein 19
A_51_P137121	Mybph	2.1936	0.00310332	53311	myosin binding protein H
A_51_P242643	Skor1	8.39703	0.00023565	207667	SKI family transcriptional corepressor 1
A_52_P456137	Tsn	2.20084	0.00310332	22099	translin
A_52_P401504	Thbs4	2.28464	0.00310332	21828	thrombospondin 4
A_51_P381683	Aatk	3.16434	0.00310332	11302	apoptosis-associated tyrosine kinase
A_51_P307721	Cbln1	2.3957	0.00310332	12404	cerebellin 1 precursor protein
A_51_P221990	Micall1	2.05524	0.00310332	27008	microtubule associated monoxygenase, calponin and LIM domain containing -like 1
A_51_P478678	Angptl1	4.2184	0.00164822	72713	angiopoietin-like 1
A_52_P483101	Lpin1	2.1983	0.00310332	14245	lipin 1
A_51_P364364	Nhlh2	2.81919	0.00310332	18072	nescient helix loop helix 2
A_52_P22611	Gm106	2.14539	0.00310332	226866	predicted gene 106
A_52_P533817	Barx2	2.27279	0.00310332	12023	BarH-like homeobox 2
A_51_P461191	Got1l1	2.03966	0.00310332	76615	glutamic-oxaloacetic transaminase 1-like 1
A_52_P345229	Foxb1	2.15756	0.00310332	64290	forkhead box B1
A_51_P301435	B3galt5	4.46161	0.00173132	93961	UDP-Gal:betaGlcNAc beta 1,3-galactosyltransferase, polypeptide 5
A_52_P229278	Limch1	3.12151	0.00310332	77569	LIM and calponin homology domains 1
A_51_P493522	Kazald1	2.43698	0.00310332	107250	Kazal-type serine peptidase inhibitor domain 1
A_52_P52618	Csf2rb	4.39187	0.00146657	12983	colony stimulating factor 2 receptor, beta, low-affinity (granulocyte-macrophage)
A_51_P428360	Retnlb	2.79278	0.00310332	57263	resistin like beta
A_52_P205831	Tcfap2a	2.15909	0.00310332	21418	transcription factor AP-2, alpha
A_51_P264695	Crym	2.06253	0.00310332	12971	crystallin, mu
A_52_P562817	Ank1	2.41897	0.00310332	11733	ankyrin 1, erythroid
A_51_P349673	Rab37	2.47314	0.00310332	58222	RAB37, member of RAS oncogene family
A_52_P603836	Ero1lb	2.10145	0.00310332	67475	ERO1-like beta (S. cerevisiae)
A_51_P261931	A930003A15Rik	3.15263	0.00306996	68162	RIKEN cDNA A930003A15 gene
A_51_P320281	Irx2	2.74564	0.00310332	16372	Iroquois related homeobox 2 (Drosophila)
A_52_P372843	Srsf10	2.14077	0.00310332	14105	serine/arginine-rich splicing factor 10
A_51_P384402	Dll4	2.4143	0.00310332	54485	delta-like 4 (Drosophila)
A_51_P357533	Tmem44	2.00735	0.00310332	224090	transmembrane protein 44
A_51_P345549	Nkd2	2.03278	0.00310332	72293	naked cuticle 2 homolog (Drosophila)
A_52_P593200	Srxn1	2.03856	0.00310332	76650	sulfiredoxin 1 homolog (S. cerevisiae)
A_51_P334335	Isl2	2.123	0.00310332	104360	insulin related protein 2 (islet 2)
A_51_P290207	Insig1	2.59853	0.00310332	231070	insulin induced gene 1
A_52_P499917	Jakmip2	2.03975	0.00310332	76217	janus kinase and microtubule interacting protein 2
A_52_P650307	Rassf4	2.27415	0.00310332	213391	Ras association (RalGDS/AF-6) domain family member 4
A_52_P78168	Ptch1	2.87762	0.00310332	19206	patched homolog 1
A_52_P213722	Rnf207	2.08288	0.00310332	433809	ring finger protein 207
A_51_P451292	Phactr3	2.02856	0.00310332	74189	phosphatase and actin regulator 3
A_52_P463977	Tmem140	2.13255	0.00310332	68487	transmembrane protein 140
A_52_P437795	Cdh11	2.02342	0.00312554	12552	cadherin 11
A_51_P389539	Gpr98	2.27233	0.00310332	110789	G protein-coupled receptor 98
A_52_P19167	Klhl15	2.41483	0.00310332	236904	kelch-like 15 (Drosophila)
A_51_P327934	Rfx2	2.06577	0.00310332	19725	regulatory factor X, 2 (influences HLA class II expression)
A_52_P61774	Cinp	2.66584	0.00310332	67236	cyclin-dependent kinase 2 interacting protein
A_52_P436564	Cdh20	2.11286	0.00310332	23836	cadherin 20
A_52_P260570	Add2	2.07597	0.00310332	11519	adducin 2 (beta)
A_51_P375969	Ces1d	2.22898	0.00310332	104158	carboxylesterase 1D
A_51_P168630	Klf1	2.27597	0.00310332	16596	Kruppel-like factor 1 (erythroid)
A_51_P169696	Gpr77	2.27108	0.00310332	319430	G protein-coupled receptor 77
A_51_P130475	Wnt4	2.46311	0.00310332	22417	wingless-related MMTV integration site 4
A_51_P335321	Gnas	2.13262	0.00310332	14683	GNAS (guanine nucleotide binding protein, alpha stimulating) complex locus
A_52_P284927	5930434B04Rik	2.08742	0.00310332	381356	RIKEN cDNA 5930434B04 gene
A_52_P716032	AI646519	3.61923	0.00267361	99041	expressed sequence AI646519
A_51_P108408	Bpgm	2.1637	0.00310332	12183	2,3-bisphosphoglycerate mutase
A_51_P262111	Foxf1a	2.64174	0.00310332	15227	forkhead box F1a
A_51_P106538	Htra3	2.53843	0.00310332	78558	HtrA serine peptidase 3
A_51_P379997	Galnt3	3.42747	0.00306996	14425	UDP-N-acetyl-alpha-D-galactosamine:polypeptide N-acetylgalactosaminyltransferase 3
A_51_P231036	Col9a1	2.93165	0.00310332	12839	collagen, type IX, alpha 1
A_51_P506961	Cldn9	2.1884	0.00310332	56863	claudin 9
A_51_P364786	U2af1	2.63922	0.00310332	108121	U2 small nuclear ribonucleoprotein auxiliary factor (U2AF) 1
A_51_P336599	Kcne3	2.45848	0.00310332	57442	potassium voltage-gated channel, Isk-related subfamily, gene 3
A_52_P643674	Edaradd	3.02746	0.00310332	171211	EDAR (ectodysplasin-A receptor)-associated death domain
A_51_P152444	4930465K10Rik	2.17945	0.00310332	67640	RIKEN cDNA 4930465K10 gene
A_52_P328249	Pkm2	2.04634	0.00310332	18746	pyruvate kinase, muscle
A_51_P364632	Sh3bp2	3.77117	0.00278929	24055	SH3-domain binding protein 2
A_52_P574759	Rbpjl	2.35587	0.00310332	19668	recombination signal binding protein for immunoglobulin kappa J region-like
A_52_P427579	Hemgn	2.08374	0.00310332	93966	hemogen
A_51_P255805	Fhdc1	2.22651	0.00310332	229474	FH2 domain containing 1
A_52_P115763	C330024D21Rik	3.59549	0.00291509	320479	RIKEN cDNA C330024D21 gene
A_51_P177371	Prnd	2.2969	0.00310332	26434	prion protein dublet
A_51_P503194	Rbm15b	2.0322	0.00323	109095	RNA binding motif protein 15B
A_51_P478930	Tet2	2.03123	0.00310332	214133	tet oncogene family member 2
A_52_P683728	Atg4c	2.04396	0.00310332	242557	autophagy-related 4C (yeast)
A_51_P415905	Pola1	2.14222	0.00310332	18968	polymerase (DNA directed), alpha 1
A_52_P330524	Dpp6	2.00556	0.00310332	13483	dipeptidylpeptidase 6
A_52_P153019	Ptgfr	2.54779	0.00310332	19220	prostaglandin F receptor
A_51_P512293	Aurkc	2.0699	0.00310332	20871	aurora kinase C
A_51_P373573	Cdh22	2.60552	0.00310332	104010	cadherin 22
A_51_P213260	Gata5	2.03383	0.00310332	14464	GATA binding protein 5
A_52_P240090	Cops5	3.64414	0.00267361	26754	COP9 (constitutive photomorphogenic) homolog, subunit 5 (Arabidopsis thaliana)
A_52_P622850	Hes5	9.29467	0.00023565	15208	hairy and enhancer of split 5 (Drosophila)
A_51_P204646	Thg1l	2.34731	0.00310332	66628	tRNA-histidine guanylyltransferase 1-like (S. cerevisiae)
A_52_P353567	Pi4k2b	4.15846	0.00181506	67073	phosphatidylinositol 4-kinase type 2 beta
A_52_P460734	Crhbp	5.27156	0.000485934	12919	corticotropin releasing hormone binding protein
A_51_P145948	Neto1	3.15997	0.00310332	246317	neuropilin (NRP) and tolloid (TLL)-like 1
A_52_P174346	Mia1	2.00539	0.00310332	12587	melanoma inhibitory activity 1
A_51_P126258	Pcdhga1	2.02435	0.00310332	93709	protocadherin gamma subfamily A, 1
A_52_P593379	Pax9	7.82363	0.00023565	18511	paired box gene 9
A_51_P312952	Tdrd12	2.98902	0.00310332	71981	tudor domain containing 12
A_52_P446237	Fancm	2.00282	0.00310332	104806	Fanconi anemia, complementation group M
A_51_P209327	Apln	2.47518	0.00310332	30878	apelin
A_51_P122707	Ldoc1	2.85694	0.00310332	434784	leucine zipper, down-regulated in cancer 1
A_51_P220422	Pacsin1	2.29962	0.00310332	23969	protein kinase C and casein kinase substrate in neurons 1
A_51_P249274	1300017J02Rik	2.05044	0.00310332	71775	RIKEN cDNA 1300017J02 gene
A_51_P112355	Igtp	2.4482	0.00310332	16145	interferon gamma induced GTPase
A_52_P535946	Dhcr7	2.06537	0.00310332	13360	7-dehydrocholesterol reductase
A_52_P812362	BC064078	2.06338	0.00310332	408064	cDNA sequence BC064078
A_51_P127456	Lrrc68	2.9673	0.00310332	232947	leucine rich repeat containing 68
A_52_P169696	9430076G02Rik	2.19269	0.00310332	77433	RIKEN cDNA 9430076G02 gene
A_51_P279163	Plcg2	2.11754	0.00310332	234779	phospholipase C, gamma 2
A_52_P249826	Hhip	10.6272	0.00023565	15245	Hedgehog-interacting protein
A_52_P171166	BC048679	3.07151	0.00310332	210321	cDNA sequence BC048679
A_52_P483105	Lpin1	2.01237	0.00310332	14245	lipin 1
A_52_P415167	Mia1	2.08234	0.00310332	12587	melanoma inhibitory activity 1
A_51_P322273	Ptp4a3	2.04252	0.00310332	19245	protein tyrosine phosphatase 4a3
A_51_P303160	Arg1	2.53863	0.00310332	11846	arginase, liver
A_52_P326096	Meox2	2.47103	0.00310332	17286	mesenchyme homeobox 2
A_52_P121342	Nrxn1	2.20746	0.00310332	18189	neurexin I
A_51_P494491	Phox2b	2.1209	0.00310332	18935	paired-like homeobox 2b
A_51_P186856	Krt5	3.21583	0.00310332	110308	keratin 5
A_51_P127464	Lrrc68	2.62616	0.00310332	232947	leucine rich repeat containing 68
A_52_P444480	Tmem132e	2.60448	0.00310332	270893	transmembrane protein 132E
A_52_P494597	Ppp2r1b	2.12134	0.00310332	73699	protein phosphatase 2 (formerly 2A), regulatory subunit A (PR 65), beta isoform
A_52_P589169	2010111I01Rik	2.08908	0.00310332	72061	RIKEN cDNA 2010111I01 gene
A_52_P281145	Kank4	2.01633	0.00310332	242553	KN motif and ankyrin repeat domains 4
A_52_P460422	Hspa12a	2.34665	0.00310332	73442	heat shock protein 12A
A_52_P400463	Bhlhe22	4.34425	0.000557318	59058	basic helix-loop-helix family, member e22
A_52_P58359	Tlx1	2.14962	0.00310332	21908	T-cell leukemia, homeobox 1
A_52_P398122	Irx2	2.72901	0.00310332	16372	Iroquois related homeobox 2 (Drosophila)
A_51_P409452	Cldn11	3.45122	0.00306996	18417	claudin 11
A_51_P226655	Pltp	3.52396	0.00306996	18830	phospholipid transfer protein
A_51_P327451	Alas2	2.02764	0.00310332	11656	aminolevulinic acid synthase 2, erythroid
A_52_P622941	Slc25a37	2.18213	0.00310332	67712	solute carrier family 25, member 37
A_51_P211880	Mccc2	14.9997	0.00026247	78038	methylcrotonoyl-Coenzyme A carboxylase 2 (beta)
A_51_P288009	Chrng	3.20746	0.00310332	11449	cholinergic receptor, nicotinic, gamma polypeptide
A_52_P128134	Foxd1	2.39185	0.00310332	15229	forkhead box D1
A_52_P560113	H2-Bl	2.08257	0.00310332	14963	histocompatibility 2, blastocyst
A_51_P432567	Foxg1	6.87103	0.000293635	15228	forkhead box G1
A_51_P316935	8430408G22Rik	2.56446	0.00310332	213393	RIKEN cDNA 8430408G22 gene
A_52_P209832	Accn2	28.6762	0.00023565	11419	amiloride-sensitive cation channel 2, neuronal
A_51_P295848	Bai1	2.31004	0.00310332	107831	brain-specific angiogenesis inhibitor 1
A_51_P197773	Parp6	38.4662	0.00023565	67287	poly (ADP-ribose) polymerase family, member 6
A_51_P305230	Elavl3	2.00906	0.0031308	15571	ELAV (embryonic lethal, abnormal vision, Drosophila)-like 3 (Hu antigen C)
A_51_P504354	Nrarp	2.0195	0.00310332	67122	Notch-regulated ankyrin repeat protein
A_51_P184331	Scn3b	2.1225	0.00310332	235281	sodium channel, voltage-gated, type III, beta
A_51_P107686	Foxc1	2.5239	0.00310332	17300	forkhead box C1
A_51_P401974	Enpp2	2.33242	0.00310332	18606	ectonucleotide pyrophosphatase/phosphodiesterase 2
A_51_P208603	Dio2	2.61821	0.00310332	13371	deiodinase, iodothyronine, type II
A_51_P230287	Sorcs2	3.43261	0.00306996	81840	sortilin-related VPS10 domain containing receptor 2
A_52_P116102	Tpi1	2.41541	0.00310332	21991	triosephosphate isomerase 1
A_52_P426768	Cited4	2.25463	0.00310332	56222	Cbp/p300-interacting transactivator, with Glu/Asp-rich carboxy-terminal domain, 4
A_52_P59318	Rdh10	2.03835	0.00310332	98711	retinol dehydrogenase 10 (all-trans)
A_51_P156144	Dbx1	9.13069	0.00023565	13172	developing brain homeobox 1
A_52_P575658	Dusp9	3.81297	0.00291509	75590	dual specificity phosphatase 9
A_52_P522166	Snhg5	2.08068	0.00310332	72655	small nucleolar RNA host gene 5
A_52_P484956	Nnat	2.36381	0.00310332	18111	neuronatin
A_52_P490874	Srrm4	2.0857	0.00310332	68955	serine/arginine repetitive matrix 4
A_52_P155713	Nr2f2	2.06172	0.00310332	11819	nuclear receptor subfamily 2, group F, member 2
A_52_P1092823	Irx1	3.10646	0.00310332	16371	Iroquois related homeobox 1 (Drosophila)
A_52_P145415	Ptch2	2.55845	0.00310332	19207	patched homolog 2
A_51_P384831	Syt12	2.76669	0.00310332	171180	synaptotagmin XII
A_51_P398766	Gbp1	2.15344	0.00310332	14468	guanylate binding protein 1
A_52_P657376	Tspan15	2.04155	0.00310332	70423	tetraspanin 15
A_52_P529790	Ppip5k1	2.2491	0.00310332	327655	diphosphoinositol pentakisphosphate kinase 1
A_51_P202050	Dtx1	2.17649	0.00310332	14357	deltex 1 homolog (Drosophila)
A_51_P264934	Matn4	3.97074	0.00174623	17183	matrilin 4
A_51_P305508	Rerg	2.04119	0.00310332	232441	RAS-like, estrogen-regulated, growth-inhibitor
A_51_P378789	Cxcl13	2.99211	0.00310332	55985	chemokine (C-X-C motif) ligand 13
A_51_P146970	Dmrt2	3.78584	0.00306996	226049	doublesex and mab-3 related transcription factor 2
A_51_P333518	Sh3rf2	2.74529	0.00310332	269016	SH3 domain containing ring finger 2
A_51_P335104	Slx1b	2.08162	0.00310332	75764	SLX1 structure-specific endonuclease subunit homolog B (S. cerevisiae)
A_52_P394448	Kbtbd11	2.28237	0.00310332	74901	kelch repeat and BTB (POZ) domain containing 11
A_51_P518600	Atp6v1c2	2.443	0.00310332	68775	ATPase, H+ transporting, lysosomal V1 subunit C2
A_51_P146726	Col19a1	5.28127	0.000316688	12823	collagen, type XIX, alpha 1
A_51_P103594	Fam162b	2.47432	0.00310332	77296	family with sequence similarity 162, member B
A_51_P354224	Six2	4.06187	0.00191077	20472	sine oculis-related homeobox 2 homolog (Drosophila)
A_51_P493987	Moxd1	3.88143	0.00267361	59012	monooxygenase, DBH-like 1
A_52_P426605	Slc15a2	2.2968	0.00310332	57738	solute carrier family 15 (H+/peptide transporter), member 2
A_52_P55720	Adnp	2.3882	0.00310332	11538	activity-dependent neuroprotective protein
A_51_P474431	Cdc25b	2.19423	0.00310332	12531	cell division cycle 25 homolog B (S. pombe)
A_51_P115953	Ctxn3	3.83792	0.00182625	629147	cortexin 3
A_52_P218990	H2afy2	2.01173	0.00312649	404634	H2A histone family, member Y2
A_51_P119161	Ofcc1	2.0905	0.00310332	218165	orofacial cleft 1 candidate 1
A_51_P230382	Etv4	2.01351	0.00310332	18612	ets variant gene 4 (E1A enhancer binding protein, E1AF)
A_51_P512992	Entpd3	2.21672	0.00310332	215446	ectonucleoside triphosphate diphosphohydrolase 3
A_52_P118970	9130206I24Rik	3.61665	0.00306996	100040736	RIKEN cDNA 9130206I24 gene
A_51_P389636	Kcnn4	2.42168	0.00310332	16534	potassium intermediate/small conductance calcium-activated channel, subfamily N, member 4
A_51_P153557	Hspa12a	2.09304	0.00310332	73442	heat shock protein 12A
A_52_P510179	Acrbp	2.00944	0.00310332	54137	proacrosin binding protein
A_52_P65351	Sema3c	3.4288	0.00306996	20348	sema domain, immunoglobulin domain (Ig), short basic domain, secreted, (semaphorin) 3C
A_51_P248345	Tcfap2b	2.51893	0.00310332	21419	transcription factor AP-2 beta
A_51_P428013	Eml2	2.29299	0.00310332	72205	echinoderm microtubule associated protein like 2
A_51_P410205	Hsd11b2	2.9622	0.00310332	15484	hydroxysteroid 11-beta dehydrogenase 2
A_51_P410346	Ptch2	2.26404	0.00310332	19207	patched homolog 2
A_51_P456816	Nlgn3	2.04634	0.00310332	245537	neuroligin 3
A_51_P504378	Plekha7	2.32262	0.00310332	233765	pleckstrin homology domain containing, family A member 7
A_52_P77080	Gypa	2.32567	0.00310332	14934	glycophorin A
A_52_P385736	2610017I09Rik	4.48348	0.00156846	66297	RIKEN cDNA 2610017I09 gene
A_51_P425737	Tbc1d7	2.07421	0.00310332	67046	TBC1 domain family, member 7
A_52_P448648	Rab37	2.07493	0.00310332	58222	RAB37, member of RAS oncogene family
A_52_P979858	Depdc5	2.88992	0.00310332	277854	DEP domain containing 5
A_51_P148684	Pou6f2	2.05149	0.00310332	218030	POU domain, class 6, transcription factor 2
A_52_P236705	Ripply3	2.41542	0.00310332	170765	ripply3 homolog (zebrafish)
A_51_P426875	Gdpd3	2.12114	0.00310332	68616	glycerophosphodiester phosphodiesterase domain containing 3
A_52_P676198	2010011I20Rik	2.12871	0.00310332	67017	RIKEN cDNA 2010011I20 gene
A_51_P336770	Aebp1	2.37245	0.00310332	11568	AE binding protein 1
A_52_P714957	Slit3	3.03695	0.00310332	20564	slit homolog 3 (Drosophila)
A_51_P130719	Dpysl5	2.04586	0.00310332	65254	dihydropyrimidinase-like 5
A_52_P541095	Unc5a	2.36156	0.00310332	107448	unc-5 homolog A (C. elegans)
A_51_P387138	Zfp462	2.11564	0.00310332	242466	zinc finger protein 462
A_51_P104012	Tmem158	2.1723	0.00310332	72309	transmembrane protein 158
A_51_P343429	Slc25a37	2.19713	0.00310332	67712	solute carrier family 25, member 37
A_51_P199135	Cd83	2.64411	0.00310332	12522	CD83 antigen
A_51_P146701	Nsdhl	2.15362	0.00310332	18194	NAD(P) dependent steroid dehydrogenase-like
A_51_P286423	Foxd3	2.10714	0.00310332	15221	forkhead box D3
A_51_P478326	Akt1s1	2.41337	0.00310332	67605	AKT1 substrate 1 (proline-rich)
A_51_P312327	Ptges	2.05368	0.00310332	64292	prostaglandin E synthase
A_51_P455866	Elf5	2.8336	0.00310332	13711	E74-like factor 5
A_51_P471362	Ccdc64b	2.00242	0.00310332	212733	coiled-coil domain containing 64B
A_51_P511270	Pou3f1	2.23822	0.00310332	18991	POU domain, class 3, transcription factor 1
A_51_P248865	Foxf2	8.52547	0.00023565	14238	forkhead box F2
A_51_P318933	Camk2b	2.04666	0.00310332	12323	calcium/calmodulin-dependent protein kinase II, beta
A_52_P473966	Kdelr3	2.22397	0.00310332	105785	KDEL (Lys-Asp-Glu-Leu) endoplasmic reticulum protein retention receptor 3
A_52_P566316	2310015A10Rik	2.43194	0.00310332	69548	RIKEN cDNA 2310015A10 gene
A_52_P561650	Vwa1	2.00115	0.00310332	246228	von Willebrand factor A domain containing 1
A_51_P441234	Pcdh10	2.24413	0.00310332	18526	protocadherin 10
A_51_P301773	Wfikkn1	2.50198	0.00310332	215001	WAP, FS, Ig, KU, and NTR-containing protein 1
A_52_P241751	2700046A07Rik	2.48142	0.00310332	78449	RIKEN cDNA 2700046A07 gene
A_52_P54261	Tmem56	2.31095	0.00310332	99887	transmembrane protein 56
A_52_P274273	Cdc37l1	2.40692	0.00310332	67072	cell division cycle 37 homolog (S. cerevisiae)-like 1
A_51_P418820	Tcfap2c	3.48683	0.00306996	21420	transcription factor AP-2, gamma
A_51_P322677	Dusp14	2.20352	0.00310332	56405	dual specificity phosphatase 14
A_51_P334942	Aldh1a1	2.13821	0.00310332	11668	aldehyde dehydrogenase family 1, subfamily A1
A_51_P235726	Icam4	2.15936	0.00310332	78369	intercellular adhesion molecule 4, Landsteiner-Wiener blood group
A_51_P440985	Fgf15	5.01052	0.000671592	14170	fibroblast growth factor 15
A_51_P334209	Eya2	2.83504	0.00310332	14049	eyes absent 2 homolog (Drosophila)
A_52_P478187	A730069N07Rik	3.0356	0.00310332	244425	RIKEN cDNA A730069N07 gene
A_52_P594410	Msc	2.03216	0.00310332	17681	musculin
A_52_P615192	Wnt16	2.70648	0.00310332	93735	wingless-related MMTV integration site 16
A_52_P529049	Slk	2.84553	0.00310332	20874	STE20-like kinase (yeast)
A_51_P260578	St8sia2	2.06547	0.00310332	20450	ST8 alpha-N-acetyl-neuraminide alpha-2,8-sialyltransferase 2
A_52_P640512	Ablim3	2.1946	0.00310332	319713	actin binding LIM protein family, member 3
A_52_P46102	Pde1a	2.00044	0.00310332	18573	phosphodiesterase 1A, calmodulin-dependent
A_51_P255853	Tal1	2.22407	0.00310332	21349	T-cell acute lymphocytic leukemia 1
A_52_P242480	Adamts20	2.48429	0.00310332	223838	a disintegrin-like and metallopeptidase (reprolysin type) with thrombospondin type 1 motif, 20
A_51_P291417	Thbd	2.02879	0.00310332	21824	thrombomodulin
A_51_P161148	Phf21a	2.03353	0.00310332	192285	PHD finger protein 21A
A_51_P120398	Asb17	3.27603	0.00306996	66772	ankyrin repeat and SOCS box-containing 17
A_52_P86704	Arl4a	2.1082	0.00310332	11861	ADP-ribosylation factor-like 4A
A_52_P586679	Six1	2.51595	0.00310332	20471	sine oculis-related homeobox 1 homolog (Drosophila)
A_52_P189030	Mga	17.8799	0.000478907	29808	MAX gene associated
A_52_P236883	Purb	2.2165	0.00310332	19291	purine rich element binding protein B
A_51_P480202	Dlx2	3.79967	0.00291509	13392	distal-less homeobox 2
A_51_P160083	1500035N22Rik	2.10287	0.00310332	70258	RIKEN cDNA 1500035N22 gene
A_51_P173114	Cdhr1	2.11988	0.00310332	170677	cadherin-related family member 1
A_52_P15877	Fut8	9.63255	0.00101318	53618	fucosyltransferase 8
A_51_P403705	2610100L16Rik	2.66176	0.00310332	70441	RIKEN cDNA 2610100L16 gene
A_52_P230947	U2af1	2.12568	0.00310332	108121	U2 small nuclear ribonucleoprotein auxiliary factor (U2AF) 1
A_52_P981697	Zfp874a	2.33238	0.00310332	238692	zinc finger protein 874a
A_52_P571987	Hspa4	2.22172	0.00310332	15525	heat shock protein 4
A_51_P489406	Kdm3a	2.08106	0.00310332	104263	lysine (K)-specific demethylase 3A
A_51_P106455	Nr0b1	2.27829	0.00310332	11614	nuclear receptor subfamily 0, group B, member 1
A_51_P120717	Lmnb1	2.22464	0.00310332	16906	lamin B1
A_51_P380005	Galnt3	3.48747	0.00306996	14425	UDP-N-acetyl-alpha-D-galactosamine:polypeptide N-acetylgalactosaminyltransferase 3
A_52_P92213	2210404J11Rik	2.04033	0.00310332	381062	RIKEN cDNA 2210404J11 gene
A_51_P130995	Gypa	2.6463	0.00310332	14934	glycophorin A
A_51_P291078	Sel1l3	2.03301	0.00310332	231238	sel-1 suppressor of lin-12-like 3 (C. elegans)
A_51_P507051	Bhlhe22	2.39016	0.00310332	59058	basic helix-loop-helix family, member e22
A_51_P416822	Hhip	9.62609	0.00023565	15245	Hedgehog-interacting protein
A_52_P470030	Kank1	2.14534	0.00310332	107351	KN motif and ankyrin repeat domains 1
A_51_P298107	Vit	2.26434	0.00310332	74199	vitrin
A_52_P185907	Crabp1	2.08706	0.00310332	12903	cellular retinoic acid binding protein I
A_52_P296244	Fgf8	2.30956	0.00310332	14179	fibroblast growth factor 8
A_52_P600975	Chrdl1	2.48587	0.00310332	83453	chordin-like 1
A_51_P216049	Hemgn	2.08793	0.00310332	93966	hemogen
A_51_P486681	Ap3b2	2.12276	0.00310332	11775	adaptor-related protein complex 3, beta 2 subunit
A_52_P197772	Xrcc2	2.01292	0.00310332	57434	X-ray repair complementing defective repair in Chinese hamster cells 2
A_51_P287100	Cdh16	2.45061	0.00310332	12556	cadherin 16
A_51_P338746	Prdm1	2.10068	0.00310332	12142	PR domain containing 1, with ZNF domain
A_51_P168894	Ano1	2.51277	0.00310332	101772	anoctamin 1, calcium activated chloride channel
A_52_P105862	Ctdspl2	2.02113	0.00310332	329506	CTD (carboxy-terminal domain, RNA polymerase II, polypeptide A) small phosphatase like 2
A_52_P424594	Col4a4	2.48925	0.00310332	12829	collagen, type IV, alpha 4
A_51_P210510	Sparcl1	2.5384	0.00310332	13602	SPARC-like 1
A_52_P61567	Rhox4e	2.20234	0.00310332	194856	reproductive homeobox 4E
A_51_P112203	Wdr65	3.06677	0.00310332	68625	WD repeat domain 65
A_51_P412966	Lrrn1	2.47855	0.00310332	16979	leucine rich repeat protein 1, neuronal
A_51_P388847	Stap2	2.0972	0.00310332	106766	signal transducing adaptor family member 2
A_51_P177261	Stac3	2.66855	0.00310332	237611	SH3 and cysteine rich domain 3
A_52_P948080	Synpo2	2.30076	0.00310332	118449	synaptopodin 2
A_51_P140042	Adad2	2.22838	0.00310332	75773	adenosine deaminase domain containing 2
A_51_P374468	Hbb-b1	2.0386	0.00310332	15129	hemoglobin, beta adult major chain
A_52_P136782	Rgs5	2.51156	0.00310332	19737	regulator of G-protein signaling 5
A_52_P400355	3110035E14Rik	3.10763	0.00310332	76982	RIKEN cDNA 3110035E14 gene
A_52_P14456	Srrm4	2.21705	0.00310332	68955	serine/arginine repetitive matrix 4
A_52_P262080	Snurf	2.01836	0.00310332	84704	SNRPN upstream reading frame
A_52_P257625	Esm1	2.87157	0.00310332	71690	endothelial cell-specific molecule 1
A_51_P392950	Sostdc1	2.53188	0.00310332	66042	sclerostin domain containing 1
A_51_P471791	St8sia6	2.1668	0.00310332	241230	ST8 alpha-N-acetyl-neuraminide alpha-2,8-sialyltransferase 6
A_51_P244213	Hapln3	2.87758	0.00310332	67666	hyaluronan and proteoglycan link protein 3
A_51_P466535	Ttc9	2.23857	0.00310332	69480	tetratricopeptide repeat domain 9
A_51_P391716	Ermap	2.26927	0.00310332	27028	erythroblast membrane-associated protein
A_51_P375378	Eya1	2.15253	0.00310332	14048	eyes absent 1 homolog (Drosophila)
A_51_P370458	Krtap17-1	3.15765	0.00306996	77914	keratin associated protein 17-1
A_52_P342828	Fez1	2.6914	0.00310332	235180	fasciculation and elongation protein zeta 1 (zygin I)
A_51_P170651	Sema4c	2.54029	0.00310332	20353	sema domain, immunoglobulin domain (Ig), transmembrane domain (TM) and short cytoplasmic domain, (semaphorin) 4C
A_51_P209483	Phox2a	3.33573	0.00310332	11859	paired-like homeobox 2a
A_51_P428555	Adh1	2.09684	0.00310332	11522	alcohol dehydrogenase 1 (class I)
A_51_P370615	Neurog2	3.24433	0.00310332	11924	neurogenin 2
A_51_P245090	Aqp3	3.10576	0.00310332	11828	aquaporin 3
A_51_P122535	Epb4.2	2.14376	0.00310332	13828	erythrocyte protein band 4.2
A_51_P376299	Mchr1	2.26851	0.00310332	207911	melanin-concentrating hormone receptor 1
A_52_P405941	D330023I04Rik	2.15461	0.00310332	320877	RIKEN cDNA D330023I04 gene
A_52_P249611	Rnf25	2.08791	0.00310332	57751	ring finger protein 25
A_51_P368580	Ablim1	2.19296	0.00310332	226251	actin-binding LIM protein 1
A_51_P142972	Prdm8	3.38927	0.00306996	77630	PR domain containing 8
A_51_P366811	Apod	2.81407	0.00310332	11815	apolipoprotein D
A_51_P353232	Tnnc2	5.19872	0.000731475	21925	troponin C2, fast
A_51_P511112	H1f0	2.19659	0.00310332	14958	H1 histone family, member 0
A_52_P298112	Nebl	2.13721	0.00310332	74103	nebulette
A_51_P146753	Csf2rb2	2.7151	0.00310332	12984	colony stimulating factor 2 receptor, beta 2, low-affinity (granulocyte-macrophage)
A_52_P274315	Gtf2a1	2.18927	0.00310332	83602	general transcription factor II A, 1
A_51_P149004	Nkx2-6	2.17698	0.00310332	18092	NK2 transcription factor related, locus 6 (Drosophila)
A_52_P30328	Tmem163	2.28986	0.00310332	72160	transmembrane protein 163
A_52_P245487	Ncoa6	2.20524	0.00310332	56406	nuclear receptor coactivator 6
A_52_P603290	Mycbp	2.50557	0.00310332	56309	c-myc binding protein
A_52_P1171614	Pou4f1	0.289554	0.00297024	18996	POU domain, class 4, transcription factor 1
A_51_P276452	Tigd5	0.492038	0.0033615	105734	tigger transposable element derived 5
A_51_P451377	Kng1	0.451589	0.00310332	16644	kininogen 1
A_51_P394115	Aadac	0.373644	0.00310332	67758	arylacetamide deacetylase (esterase)
A_52_P218470	Cdhr2	0.461814	0.00310332	268663	cadherin-related family member 2
A_51_P200203	Neurod4	0.368377	0.00310332	11923	neurogenic differentiation 4
A_52_P657722	Ahctf1	0.243374	0.00310332	226747	AT hook containing transcription factor 1
A_51_P337269	Aldob	0.49361	0.00310332	230163	aldolase B, fructose-bisphosphate
A_52_P652729	Gm5067	0.42754	0.00310332	272714	predicted gene 5067
A_51_P504362	Cga	0.436833	0.00310332	12640	glycoprotein hormones, alpha subunit
A_51_P407494	Lefty2	0.406941	0.00310332	320202	left-right determination factor 2
A_52_P98462	Hoxb9	0.489333	0.00310332	15417	homeobox B9
A_51_P481679	Angptl3	0.49881	0.00310332	30924	angiopoietin-like 3
A_52_P141322	Rhbdf1	0.0298752	0.00023565	13650	rhomboid family 1 (Drosophila)
A_51_P441455	Ptcd3	0.0762862	0.00026247	69956	pentatricopeptide repeat domain 3
A_51_P234371	Ror2	0.282759	0.00310332	26564	receptor tyrosine kinase-like orphan receptor 2
A_51_P487818	Fabp1	0.490871	0.00310332	14080	fatty acid binding protein 1, liver
A_51_P424854	Ahsg	0.446523	0.00310332	11625	alpha-2-HS-glycoprotein
A_52_P542570	Bhlhe23	0.315199	0.00310332	140489	basic helix-loop-helix family, member e23
A_51_P391454	Il7	0.308085	0.00275564	16196	interleukin 7
A_51_P441914	Hsd17b2	0.480363	0.00310332	15486	hydroxysteroid (17-beta) dehydrogenase 2
A_51_P518001	Creb3l3	0.462934	0.00310332	208677	cAMP responsive element binding protein 3-like 3
A_52_P286360	Otc	0.409036	0.00310332	18416	ornithine transcarbamylase
A_51_P461703	Mup1	0.414774	0.00310332	17840	major urinary protein 1
A_52_P859747	Fam47e	0.450151	0.00310332	384198	family with sequence similarity 47, member E
A_51_P172952	A830018L16Rik	0.494402	0.00334032	320492	RIKEN cDNA A830018L16 gene
A_51_P226711	Ptf1a	0.365748	0.00310332	19213	pancreas specific transcription factor, 1a
A_51_P271644	Rasgrp1	0.48838	0.00310332	19419	RAS guanyl releasing protein 1
A_52_P553548	Gtf2i	0.493669	0.00310332	14886	general transcription factor II I
A_52_P49106	Skint10	0.400396	0.00310332	230613	selection and upkeep of intraepithelial T cells 10
A_52_P569324	Acss1	0.246397	0.00181506	68738	acyl-CoA synthetase short-chain family member 1
A_52_P859051	Trim66	0.238234	0.00164822	330627	tripartite motif-containing 66
A_52_P205031	Gnao1	0.494866	0.00310332	14681	guanine nucleotide binding protein, alpha O
A_52_P623296	Boc	0.215742	0.00174623	117606	biregional cell adhesion molecule-related/down-regulated by oncogenes (Cdon) binding protein
A_52_P1060500	Fbn1	0.119661	0.000258147	14118	fibrillin 1
