# Supplementary material for: Foxf Genes Integrate Tbx5 and Hedgehog Pathways in the Second Heart Field for Cardiac Septation
Source: PLoS Genet. 2014 Oct 30;10(10):e1004604. doi: 10.1371/journal.pgen.1004604 (PMC4214600; doi:10.1371/journal.pgen.1004604)
Supplement: Table S2 — The identified 1316 significant Gli3-bound regions. (XLS) [file pgen.1004604.s006.xls]

## Sheet: Hoffmann et al TbS2
Table S2. We identified 1316 significant Gli3-bound regions, by comparing sequence tags in IP to that in input using MACS software (Zhang et al., 2008), (effective genome size=2e+9, band width=200, 2<model fold<200, and p-value cutoff = 1e-05).
chr	start	end	length	abs_summit	pileup	-log10 (pvalue)	fold_enrichment	-log10 (qvalue)
chr1	9601754	9602021	268	9601783	25	9.05	4.25	4.84
chr1	16164110	16164309	200	16164201	23	7.45	3.76	3.79
chr1	19723503	19723726	224	19723629	31	13.27	5.27	8.24
chr1	22388540	22388744	205	22388659	33	14.78	5.61	9.64
chr1	25285428	25285627	200	25285589	24	8.4	4.08	4.39
chr1	33554059	33554287	229	33554214	35	11.92	4.2	7.06
chr1	34309811	34310013	203	34309852	27	10.4	4.59	5.84
chr1	34403133	34403332	200	34403233	28	11.09	4.76	6.37
chr1	35288933	35289163	231	35289034	32	13.88	5.38	8.82
chr1	36630897	36631096	200	36631024	33	13.45	5.03	8.41
chr1	40001341	40001540	200	40001399	31	11.13	4.36	6.41
chr1	52217293	52217596	304	52217386	27	10.4	4.59	5.84
chr1	53199804	53200101	298	53199969	25	8.69	4.09	4.62
chr1	54057137	54057402	266	54057235	32	14.02	5.44	8.93
chr1	55963079	55963302	224	55963187	29	9.68	4.01	5.38
chr1	58086699	58086898	200	58086802	22	7.15	3.74	3.56
chr1	59436160	59436385	226	59436272	24	7.36	3.6	3.72
chr1	59796299	59796498	200	59796357	25	9.05	4.25	4.84
chr1	60571840	60572056	217	60571964	28	11.09	4.76	6.37
chr1	61036059	61036275	217	61036107	27	9.59	4.22	5.3
chr1	61141769	61141968	200	61141863	28	10.98	4.71	6.34
chr1	64795894	64796150	257	64795898	22	6.99	3.66	3.52
chr1	72213987	72214211	225	72214111	34	15.07	5.56	9.92
chr1	73563708	73564012	305	73563817	26	9.19	4.18	4.96
chr1	73749151	73749354	204	73749291	27	10.4	4.59	5.84
chr1	74868662	74868861	200	74868843	25	8.94	4.2	4.84
chr1	76487422	76487621	200	76487514	27	10.4	4.59	5.84
chr1	78592503	78592702	200	78592665	28	11.09	4.76	6.37
chr1	79330255	79330549	295	79330383	35	16.35	5.95	11.14
chr1	85106826	85107025	200	85106874	32	14.02	5.44	8.93
chr1	85274417	85274622	206	85274569	68	23.48	4.53	18.05
chr1	87487753	87487966	214	87487861	130	15.65	2.23	10.47
chr1	87949726	87949958	233	87949865	31	9.44	3.72	5.16
chr1	90239756	90239963	208	90239922	35	13.5	4.77	8.46
chr1	91286184	91286388	205	91286272	31	12.62	4.98	7.66
chr1	93064975	93065174	200	93065036	32	14.02	5.44	8.93
chr1	95642400	95642599	200	95642476	29	11.8	4.93	6.96
chr1	96034994	96035199	206	96035020	27	10.4	4.59	5.84
chr1	99728975	99729174	200	99729091	28	11.09	4.76	6.37
chr1	108050817	108051101	285	108050932	30	12.53	5.1	7.58
chr1	121289762	121290078	317	121289911	28	10.98	4.71	6.34
chr1	121953018	121953277	260	121953145	28	9.83	4.2	5.42
chr1	122582783	122583021	239	122582836	28	11.09	4.76	6.37
chr1	123051387	123051606	220	123051447	27	10.4	4.59	5.84
chr1	125294783	125294982	200	125294933	28	9.83	4.2	5.42
chr1	129408645	129408969	325	129408783	25	7.95	3.75	4.11
chr1	129657621	129657848	228	129657665	23	7.77	3.91	3.97
chr1	130775647	130775895	249	130775714	26	8.71	3.96	4.64
chr1	133044547	133044883	337	133044716	29	11.8	4.93	6.96
chr1	133086431	133086653	223	133086500	25	7.54	3.57	3.87
chr1	134469415	134469636	222	134469584	31	11.75	4.61	6.96
chr1	135831328	135831580	253	135831406	26	8.56	3.9	4.52
chr1	136231556	136231755	200	136231665	22	7.15	3.74	3.56
chr1	148770691	148770896	206	148770808	27	10.4	4.59	5.84
chr1	154629890	154630302	413	154630207	28	10.7	4.58	6.08
chr1	154811091	154811290	200	154811249	27	10.02	4.42	5.58
chr1	157463080	157463306	227	157463231	26	9.71	4.42	5.31
chr1	157780107	157780384	278	157780268	25	9.05	4.25	4.84
chr1	160126012	160126271	260	160126097	35	8.59	3.15	4.55
chr1	161440768	161440999	232	161440876	24	8.4	4.08	4.39
chr1	161447970	161448191	222	161448119	28	10.98	4.71	6.34
chr1	164567468	164567689	222	164567520	25	9.05	4.25	4.84
chr1	165503533	165503743	211	165503564	23	7.38	3.73	3.74
chr1	165530669	165530918	250	165530773	32	10.03	3.84	5.58
chr1	165978822	165979030	209	165978970	27	10.02	4.42	5.58
chr1	166322377	166322576	200	166322487	25	8.24	3.88	4.35
chr1	167006972	167007253	282	167007111	30	12.53	5.1	7.58
chr1	169209388	169209660	273	169209451	27	10.4	4.59	5.84
chr1	169323546	169323802	257	169323692	34	12.1	4.37	7.22
chr1	173726502	173726701	200	173726608	34	13.98	5.1	8.91
chr1	174528384	174528584	201	174528417	28	11.09	4.76	6.37
chr1	175291866	175292110	245	175291994	38	18.79	6.46	13.49
chr1	177862086	177862301	216	177862211	33	14.78	5.61	9.64
chr1	180674816	180675030	215	180674981	29	8.94	3.73	4.84
chr1	180892097	180892337	241	180892200	32	12.54	4.8	7.59
chr1	181889298	181889497	200	181889396	24	8.4	4.08	4.39
chr1	182345283	182345517	235	182345323	24	6.9	3.4	3.44
chr1	182423954	182424181	228	182424067	29	11.8	4.93	6.96
chr1	182538409	182538754	346	182538571	36	17.14	6.12	11.89
chr1	182890512	182890718	207	182890601	28	11.09	4.76	6.37
chr1	183228676	183228889	214	183228757	26	9.71	4.42	5.31
chr1	185957701	185957900	200	185957769	28	11.09	4.76	6.37
chr1	186744628	186744846	219	186744697	28	11.09	4.76	6.37
chr1	187359606	187359823	218	187359732	26	9.35	4.25	5.09
chr1	188334401	188334669	269	188334505	31	10.88	4.26	6.25
chr1	188811652	188811874	223	188811728	25	9.05	4.25	4.84
chr1	188886153	188886430	278	188886304	32	14.02	5.44	8.93
chr1	189705986	189706221	236	189706051	23	7.77	3.91	3.97
chr1	191198359	191198593	235	191198503	30	12.53	5.1	7.58
chr1	192049829	192050028	200	192049992	25	8.69	4.09	4.62
chr1	193772479	193772678	200	193772588	28	11.09	4.76	6.37
chr1	195715143	195715376	234	195715232	24	8.4	4.08	4.39
chr10	4154485	4154764	280	4154599	24	8.4	4.08	4.39
chr10	6854556	6854839	284	6854682	29	11.8	4.93	6.96
chr10	7455202	7455492	291	7455385	29	11.39	4.74	6.63
chr10	8030394	8030593	200	8030498	32	14.02	5.44	8.93
chr10	9173598	9173797	200	9173684	26	9.71	4.42	5.31
chr10	11968660	11968859	200	11968844	23	7.77	3.91	3.97
chr10	12574074	12574289	216	12574106	23	7.77	3.91	3.97
chr10	13836999	13837210	212	13837099	28	11.09	4.76	6.37
chr10	17150994	17151241	248	17151076	41	20.43	6.58	15.08
chr10	19173983	19174182	200	19174133	25	8.69	4.09	4.62
chr10	19864495	19864694	200	19864605	26	9.19	4.18	4.96
chr10	23670081	23670280	200	23670179	32	13.56	5.23	8.51
chr10	37155203	37155402	200	37155316	27	10.4	4.59	5.84
chr10	39780539	39780764	226	39780660	25	8.94	4.2	4.84
chr10	39859385	39859608	224	39859538	23	6.84	3.48	3.4
chr10	42899313	42899512	200	42899393	23	7.31	3.69	3.68
chr10	44874883	44875085	203	44875043	32	12.54	4.8	7.59
chr10	45009559	45009793	235	45009622	29	11.8	4.93	6.96
chr10	49782525	49782836	312	49782577	25	9.05	4.25	4.84
chr10	52491365	52491593	229	52491541	26	9.71	4.42	5.31
chr10	57674940	57675144	205	57675003	36	10.54	3.66	5.96
chr10	58567102	58567436	335	58567316	29	11.78	4.92	6.99
chr10	59908000	59908283	284	59908151	58	27.94	6.52	22.39
chr10	60339563	60339842	280	60339642	27	8.52	3.76	4.49
chr10	60657358	60657593	236	60657407	25	7.95	3.75	4.11
chr10	61063048	61063310	263	61063145	25	7.81	3.69	4
chr10	61948962	61949181	220	61949106	30	12.1	4.91	7.22
chr10	67425468	67425667	200	67425579	31	12.13	4.77	7.25
chr10	67782468	67782667	200	67782606	26	9.71	4.42	5.31
chr10	67968424	67968623	200	67968528	25	8.55	4.02	4.52
chr10	68442755	68442968	214	68442914	31	12.62	4.98	7.66
chr10	69186514	69186757	244	69186601	26	9.11	4.14	4.89
chr10	69409903	69410102	200	69410025	27	10.4	4.59	5.84
chr10	73247297	73247496	200	73247422	28	11.09	4.76	6.37
chr10	74477909	74478114	206	74477918	24	8.4	4.08	4.39
chr10	75727362	75727571	210	75727432	27	9.93	4.38	5.51
chr10	75798513	75798721	209	75798660	26	7.86	3.6	4.03
chr10	75933005	75933204	200	75933071	35	16.35	5.95	11.14
chr10	77317602	77317884	283	77317774	33	14.78	5.61	9.64
chr10	82233381	82233606	226	82233517	26	9.71	4.42	5.31
chr10	83159065	83159303	239	83159216	28	11.09	4.76	6.37
chr10	86418824	86419029	206	86418920	35	15.84	5.72	10.65
chr10	86523283	86523498	216	86523360	27	10.4	4.59	5.84
chr10	91620511	91620759	249	91620612	24	8.4	4.08	4.39
chr10	93621994	93622393	400	93622200	29	11.8	4.93	6.96
chr10	93724012	93724211	200	93724073	23	7.77	3.91	3.97
chr10	97384144	97384377	234	97384292	34	13.98	5.1	8.91
chr10	98372655	98372854	200	98372738	29	8.27	3.48	4.37
chr10	107509406	107509695	290	107509506	30	12.1	4.91	7.22
chr10	107693028	107693272	245	107693191	29	11.8	4.93	6.96
chr10	110617878	110618077	200	110617993	26	9.71	4.42	5.31
chr10	110729072	110729271	200	110729123	29	9.68	4.01	5.38
chr10	114420976	114421215	240	114421017	25	9.05	4.25	4.84
chr10	115269238	115269473	236	115269278	26	9.71	4.42	5.31
chr10	115579529	115579747	219	115579639	30	12.51	5.09	7.61
chr10	115879752	115879983	232	115879848	29	11.49	4.79	6.72
chr10	116979083	116979349	267	116979245	25	8.69	4.09	4.62
chr10	119250071	119250295	225	119250202	36	17.14	6.12	11.89
chr10	120818920	120819181	262	120819005	32	10.03	3.84	5.58
chr10	123093713	123094001	289	123093857	25	9.05	4.25	4.84
chr10	127878786	127879157	372	127878964	68	44.44	10.28	38.55
chr10	128082002	128082201	200	128082105	26	9.71	4.42	5.31
chr10	128243366	128243583	218	128243550	29	10.84	4.5	6.21
chr11	3043671	3043875	205	3043789	336	18.95	1.7	13.64
chr11	3044949	3045239	291	3045168	252	12.6	1.63	7.64
chr11	3047546	3047810	265	3047659	309	32.94	2.16	27.28
chr11	3057747	3058034	288	3057922	318	21.77	1.81	16.39
chr11	3065487	3065696	210	3065543	329	9.86	1.44	5.44
chr11	3066430	3066804	375	3066595	310	18.02	1.72	12.75
chr11	3071228	3071544	317	3071394	263	13.11	1.63	8.12
chr11	3081363	3081616	254	3081548	224	10.75	1.61	6.13
chr11	3092013	3092245	233	3092184	270	19.51	1.84	14.19
chr11	3093200	3093682	483	3093286	402	18.8	1.62	13.5
chr11	3907265	3907464	200	3907362	26	7.86	3.6	4.03
chr11	5543714	5543921	208	5543770	28	11.09	4.76	6.37
chr11	5665415	5665653	239	5665476	30	11.9	4.82	7.05
chr11	6895041	6895295	255	6895138	29	9.44	3.92	5.16
chr11	15352626	15352825	200	15352769	30	11.16	4.5	6.43
chr11	17759468	17759699	232	17759646	31	13.27	5.27	8.24
chr11	18187376	18187659	284	18187527	29	11.8	4.93	6.96
chr11	20536246	20536470	225	20536318	32	12.54	4.8	7.59
chr11	23019944	23020143	200	23020097	29	11.8	4.93	6.96
chr11	24156945	24157290	346	24157060	31	13.27	5.27	8.24
chr11	24365364	24365650	287	24365477	26	9.71	4.42	5.31
chr11	26120423	26120672	250	26120612	31	13.27	5.27	8.24
chr11	31376296	31376502	207	31376389	28	11.09	4.76	6.37
chr11	31954960	31955476	517	31955142	36	12.57	4.32	7.61
chr11	33130186	33130385	200	33130284	28	11.09	4.76	6.37
chr11	33794147	33794380	234	33794257	28	10.7	4.58	6.08
chr11	42977667	42977866	200	42977783	21	6.55	3.57	3.17
chr11	46645854	46646095	242	46645945	25	9.05	4.25	4.84
chr11	49597486	49597685	200	49597512	23	7.77	3.91	3.97
chr11	51236136	51236359	224	51236279	28	9.67	4.13	5.37
chr11	52272298	52272497	200	52272305	24	6.72	3.32	3.3
chr11	52833653	52833866	214	52833837	25	8.69	4.09	4.62
chr11	53326273	53326504	232	53326440	28	10.7	4.58	6.08
chr11	55421238	55421602	365	55421418	95	73.73	14.24	67.34
chr11	58007464	58007751	288	58007646	27	10.4	4.59	5.84
chr11	62061787	62062005	219	62061832	24	8.38	4.07	4.47
chr11	64842736	64842935	200	64842847	35	13.69	4.84	8.64
chr11	67124386	67124587	202	67124532	30	12.53	5.1	7.58
chr11	67209663	67209878	216	67209778	36	17.14	6.12	11.89
chr11	69031758	69031984	227	69031830	28	11.09	4.76	6.37
chr11	69981377	69981576	200	69981410	25	8.69	4.09	4.62
chr11	70528957	70529213	257	70529116	32	13.56	5.23	8.51
chr11	72067203	72067465	263	72067278	26	9.27	4.21	5.03
chr11	73200301	73200500	200	73200365	30	12.53	5.1	7.58
chr11	73797711	73797939	229	73797870	32	11.63	4.43	6.85
chr11	75330142	75330397	256	75330262	25	9.05	4.25	4.84
chr11	75992325	75992593	269	75992423	27	10.02	4.42	5.58
chr11	76707376	76707580	205	76707450	28	9.51	4.06	5.23
chr11	77450336	77450544	209	77450444	30	12.53	5.1	7.58
chr11	78166791	78167020	230	78166913	24	8.4	4.08	4.39
chr11	80379770	80379969	200	80379856	24	8.22	4	4.34
chr11	82433328	82433612	285	82433422	25	9.05	4.25	4.84
chr11	82668890	82669118	229	82669055	31	13.27	5.27	8.24
chr11	83714721	83714920	200	83714822	28	11.09	4.76	6.37
chr11	85539381	85539580	200	85539512	34	13.18	4.78	8.19
chr11	87070886	87071209	324	87070967	28	11.09	4.76	6.37
chr11	87998535	87998734	200	87998623	28	10.7	4.58	6.08
chr11	88829147	88829472	326	88829300	42	22.19	7.14	16.79
chr11	88829573	88830774	1202	88829754	61	33.57	7.84	27.89
chr11	90261883	90262088	206	90261982	29	9.68	4.01	5.38
chr11	93593283	93593500	218	93593312	26	9.44	4.29	5.16
chr11	94537934	94538164	231	94538038	31	11.94	4.69	7.08
chr11	95019181	95019406	226	95019337	29	10.84	4.5	6.21
chr11	96971121	96971320	200	96971239	25	9.05	4.25	4.84
chr11	97892550	97892753	204	97892636	27	10.4	4.59	5.84
chr11	98127369	98127577	209	98127416	29	11.39	4.74	6.63
chr11	98570580	98570787	208	98570713	30	11.25	4.53	6.51
chr11	102472660	102472863	204	102472721	24	8.4	4.08	4.39
chr11	103782017	103782334	318	103782170	56	32.47	8.39	26.82
chr11	103958731	103958930	200	103958836	27	10.4	4.59	5.84
chr11	104210355	104210578	224	104210420	27	10.02	4.42	5.58
chr11	104438843	104439042	200	104438996	29	11.8	4.93	6.96
chr11	104950155	104950354	200	104950214	27	10.4	4.59	5.84
chr11	105403455	105403654	200	105403542	27	10.38	4.58	5.9
chr11	105489594	105489793	200	105489645	25	9.05	4.25	4.84
chr11	107035295	107035528	234	107035350	28	11.09	4.76	6.37
chr11	107707511	107707725	215	107707619	29	11.39	4.74	6.63
chr11	108669858	108670057	200	108669960	24	8.07	3.92	4.2
chr11	108727051	108727291	241	108727194	29	11.39	4.74	6.63
chr11	113349086	113349350	265	113349226	30	11.16	4.5	6.43
chr11	117809238	117809440	203	117809336	29	11.11	4.62	6.39
chr11	118226100	118226364	265	118226205	33	12.3	4.57	7.41
chr11	118446144	118446496	353	118446321	88	57.82	10.55	51.67
chr11	119395187	119395422	236	119395325	34	12.99	4.7	8.01
chr11	120299995	120300276	282	120300086	24	8.4	4.08	4.39
chr11	120377469	120377668	200	120377551	32	12.35	4.72	7.46
chr11	121347833	121348032	200	121347913	28	11.09	4.76	6.37
chr12	4630625	4630850	226	4630789	24	8.4	4.08	4.39
chr12	9628909	9629109	201	9629016	29	11.8	4.93	6.96
chr12	14049045	14049256	212	14049197	29	11.8	4.93	6.96
chr12	16254567	16254838	272	16254666	30	12.53	5.1	7.58
chr12	17257962	17258161	200	17258021	26	9.71	4.42	5.31
chr12	20239045	20239358	314	20239166	37	17.96	6.29	12.69
chr12	21291509	21291726	218	21291606	29	10.75	4.46	6.13
chr12	25705548	25705819	272	25705682	24	8.4	4.08	4.39
chr12	26275522	26275775	254	26275670	30	12.53	5.1	7.58
chr12	26797044	26797290	247	26797171	27	10.4	4.59	5.84
chr12	30440162	30440361	200	30440310	25	8.69	4.09	4.62
chr12	31030518	31030789	272	31030659	32	14.02	5.44	8.93
chr12	32172756	32172955	200	32172823	29	11.8	4.93	6.96
chr12	32675426	32675629	204	32675539	25	9.02	4.24	4.91
chr12	39651624	39651841	218	39651685	26	9.71	4.42	5.31
chr12	42969359	42969566	208	42969424	27	10.4	4.59	5.84
chr12	44073790	44074138	349	44073975	133	112.24	17.09	105.16
chr12	45258455	45258672	218	45258497	26	9.71	4.42	5.31
chr12	46706416	46706699	284	46706575	34	15.56	5.78	10.38
chr12	52976450	52976686	237	52976570	31	13.27	5.27	8.24
chr12	53019556	53019809	254	53019639	26	9.71	4.42	5.31
chr12	54039158	54039455	298	54039323	26	9.71	4.42	5.31
chr12	54455265	54455464	200	54455288	22	7.15	3.74	3.56
chr12	56701128	56701560	433	56701343	112	83.85	13.43	77.3
chr12	57189958	57190162	205	57190102	29	11.8	4.93	6.96
chr12	57199372	57199662	291	57199525	27	10.4	4.59	5.84
chr12	70669887	70670086	200	70669918	23	7.45	3.76	3.79
chr12	70713932	70714177	246	70714034	29	11.39	4.74	6.63
chr12	73358183	73358406	224	73358269	28	10.98	4.71	6.34
chr12	73619333	73619566	234	73619391	26	9.71	4.42	5.31
chr12	74886555	74886814	260	74886752	26	9.52	4.33	5.23
chr12	75699088	75699287	200	75699256	23	7.77	3.91	3.97
chr12	76528255	76528456	202	76528390	30	10.32	4.15	5.84
chr12	77259365	77259719	355	77259563	31	13.27	5.27	8.24
chr12	80304264	80304464	201	80304367	30	12.53	5.1	7.58
chr12	81497537	81497768	232	81497611	41	19.36	6.15	14.04
chr12	83082948	83083147	200	83083074	26	8.56	3.9	4.52
chr12	83509632	83509832	201	83509752	31	12.93	5.12	7.95
chr12	85132684	85132961	278	85132808	25	8.69	4.09	4.62
chr12	85496062	85496261	200	85496182	27	9.85	4.34	5.43
chr12	87908601	87908817	217	87908659	29	11.58	4.83	6.8
chr12	89903409	89903620	212	89903483	32	14.02	5.44	8.93
chr12	91013679	91013894	216	91013778	33	14.19	5.35	9.09
chr12	99024191	99024442	252	99024358	22	7.15	3.74	3.56
chr12	100973522	100973732	211	100973610	25	9.05	4.25	4.84
chr12	101303552	101303782	231	101303713	31	13.27	5.27	8.24
chr12	103380525	103380724	200	103380682	25	8.86	4.16	4.77
chr12	104201400	104201599	200	104201460	29	11.8	4.93	6.96
chr12	104576151	104576406	256	104576346	27	10.4	4.59	5.84
chr12	106041790	106041989	200	106041917	28	9.75	4.16	5.35
chr12	107083270	107083469	200	107083346	28	7.66	3.34	3.98
chr12	108113533	108113765	233	108113719	26	9.71	4.42	5.31
chr12	108365918	108366197	280	108366047	34	15.53	5.77	10.36
chr12	110315867	110316066	200	110315987	24	8.4	4.08	4.39
chr12	111331907	111332118	212	111332011	29	11.8	4.93	6.96
chr12	111906732	111906985	254	111906920	31	12.72	5.02	7.75
chr12	112756711	112756941	231	112756801	31	13.27	5.27	8.24
chr12	113498800	113498999	200	113498921	33	10.66	3.96	6.06
chr12	118763186	118763446	261	118763312	27	10.4	4.59	5.84
chr13	6624821	6625113	293	6624889	32	14.02	5.44	8.93
chr13	9022499	9022714	216	9022605	30	12.53	5.1	7.58
chr13	9172497	9172719	223	9172627	34	13.98	5.1	8.91
chr13	11259385	11259621	237	11259543	33	10.66	3.96	6.06
chr13	13925832	13926031	200	13925891	28	11.09	4.76	6.37
chr13	24387505	24387723	219	24387568	25	9.02	4.24	4.91
chr13	25783168	25783385	218	25783329	26	9.71	4.42	5.31
chr13	30256929	30257132	204	30257060	31	13.14	5.21	8.15
chr13	31893563	31893869	307	31893726	30	9.85	3.97	5.43
chr13	32007671	32007958	288	32007863	31	13.27	5.27	8.24
chr13	33950764	33950963	200	33950854	26	9.71	4.42	5.31
chr13	36266134	36266333	200	36266159	27	10.4	4.59	5.84
chr13	36503354	36503553	200	36503447	28	11.09	4.76	6.37
chr13	39069416	39069645	230	39069583	30	12.53	5.1	7.58
chr13	41294789	41295128	340	41295002	30	10.64	4.28	6.05
chr13	43236979	43237178	200	43237087	30	11.71	4.73	6.92
chr13	44591862	44592082	221	44592037	30	11.43	4.61	6.67
chr13	46680215	46680474	260	46680356	25	9.05	4.25	4.84
chr13	52753567	52753817	251	52753722	35	10.43	3.7	5.86
chr13	54852059	54852417	359	54852252	68	38.24	8.15	32.46
chr13	54855523	54855780	258	54855588	24	8.07	3.92	4.2
chr13	55072261	55072623	363	55072436	108	79.34	12.95	72.85
chr13	55593758	55593957	200	55593805	25	9.05	4.25	4.84
chr13	55726248	55726452	205	55726422	30	12.1	4.91	7.22
chr13	56341969	56342287	319	56342167	31	9.44	3.72	5.16
chr13	56515992	56516252	261	56516139	29	10.66	4.42	6.06
chr13	56923067	56923266	200	56923167	28	10.61	4.54	6.02
chr13	59767915	59768114	200	59767964	33	12.96	4.83	7.98
chr13	60072528	60072769	242	60072633	24	8.4	4.08	4.39
chr13	70887795	70887994	200	70887962	26	8.78	4	4.7
chr13	73388854	73389060	207	73388983	27	10.02	4.42	5.58
chr13	75775025	75775224	200	75775095	23	7.77	3.91	3.97
chr13	83659880	83660160	281	83660048	36	15.35	5.35	10.19
chr13	83660357	83660709	353	83660450	30	10.9	4.39	6.27
chr13	83661527	83663494	1968	83661740	74	52.49	11.88	46.43
chr13	86805255	86805454	200	86805287	27	10.4	4.59	5.84
chr13	91154701	91154915	215	91154788	24	8.4	4.08	4.39
chr13	94925471	94925684	214	94925627	30	8.85	3.6	4.76
chr13	97402933	97403143	211	97403052	30	12.53	5.1	7.58
chr13	99120226	99120425	200	99120368	28	9.83	4.2	5.42
chr13	100052181	100052402	222	100052303	31	12.03	4.73	7.16
chr13	100645590	100645802	213	100645667	29	10.49	4.35	5.91
chr13	101187040	101187308	269	101187226	27	10.4	4.59	5.84
chr13	108362659	108362961	303	108362793	31	12.72	5.02	7.75
chr13	109384216	109384415	200	109384307	29	11.39	4.74	6.63
chr13	115470364	115470678	315	115470479	26	9.71	4.42	5.31
chr13	115530690	115530890	201	115530810	35	11.15	3.93	6.42
chr13	119382867	119383081	215	119383053	23	7.77	3.91	3.97
chr14	8977118	8977380	263	8977166	28	11.09	4.76	6.37
chr14	12553562	12553782	221	12553690	31	10.97	4.29	6.33
chr14	12901646	12901852	207	12901711	27	10.4	4.59	5.84
chr14	20578394	20578627	234	20578517	31	13.27	5.27	8.24
chr14	22922072	22922308	237	22922153	34	14.18	5.18	9.09
chr14	24274041	24274250	210	24274212	29	11.39	4.74	6.63
chr14	24609266	24609518	253	24609391	29	11.8	4.93	6.96
chr14	25468505	25468744	240	25468640	26	9.71	4.42	5.31
chr14	25541048	25541247	200	25541087	25	9.05	4.25	4.84
chr14	26163149	26163348	200	26163304	29	8.27	3.48	4.37
chr14	27437512	27437755	244	27437626	33	14.78	5.61	9.64
chr14	28716378	28716597	220	28716507	30	12.53	5.1	7.58
chr14	30830053	30830252	200	30830150	25	8.1	3.81	4.23
chr14	31628775	31629001	227	31628942	28	11.09	4.76	6.37
chr14	31640350	31640573	224	31640426	26	9.02	4.1	4.91
chr14	32064905	32065110	206	32065021	27	9.19	4.05	4.96
chr14	32413519	32413718	200	32413598	32	13.56	5.23	8.51
chr14	34085095	34085372	278	34085246	26	8.64	3.93	4.59
chr14	35013892	35014115	224	35014018	28	9.83	4.2	5.42
chr14	45893008	45893207	200	45893121	29	11.8	4.93	6.96
chr14	46737249	46737471	223	46737447	27	8.44	3.74	4.42
chr14	48015093	48015296	204	48015143	28	10.7	4.58	6.08
chr14	48293458	48293657	200	48293522	26	9.71	4.42	5.31
chr14	52619546	52619751	206	52619604	28	10.52	4.5	5.94
chr14	52899233	52899465	233	52899380	23	7.77	3.91	3.97
chr14	55598932	55599131	200	55598990	25	9.05	4.25	4.84
chr14	55760977	55761176	200	55761050	27	9.03	3.98	4.92
chr14	57259618	57259971	354	57259863	26	9.71	4.42	5.31
chr14	59435212	59435411	200	59435240	23	7.77	3.91	3.97
chr14	60425820	60426132	313	60426048	28	10.79	4.62	6.17
chr14	63856007	63856245	239	63856108	26	9.44	4.29	5.16
chr14	63996104	63996303	200	63996256	29	10.75	4.46	6.13
chr14	64052497	64052699	203	64052625	31	10.88	4.26	6.25
chr14	64300340	64300659	320	64300524	74	35.7	6.66	29.97
chr14	64521817	64522016	200	64521940	29	10.24	4.24	5.77
chr14	64857024	64857283	260	64857168	25	9.05	4.25	4.84
chr14	65187436	65187731	296	65187608	65	35.51	7.79	29.79
chr14	65793449	65793648	200	65793596	26	8.56	3.9	4.52
chr14	67988896	67989098	203	67989017	25	8.86	4.16	4.77
chr14	68275144	68275360	217	68275306	37	16.32	5.59	11.11
chr14	68353666	68353869	204	68353701	28	11.09	4.76	6.37
chr14	68525018	68525325	308	68525270	25	9.05	4.25	4.84
chr14	69901460	69901683	224	69901614	30	11.34	4.57	6.59
chr14	69909095	69909302	208	69909146	30	12.53	5.1	7.58
chr14	69937680	69937919	240	69937763	32	13.88	5.38	8.82
chr14	69938527	69938726	200	69938645	29	11.68	4.88	6.9
chr14	70076430	70076629	200	70076471	26	7.22	3.34	3.61
chr14	70349046	70349245	200	70349077	25	9.05	4.25	4.84
chr14	70780436	70780645	210	70780503	36	17.14	6.12	11.89
chr14	71362762	71363077	316	71362934	30	12.53	5.1	7.58
chr14	71898551	71898807	257	71898669	25	9.05	4.25	4.84
chr14	73417390	73417589	200	73417537	26	9.71	4.42	5.31
chr14	74133522	74133721	200	74133607	26	9.71	4.42	5.31
chr14	75580415	75580637	223	75580590	31	12.82	5.07	7.85
chr14	76227899	76228098	200	76228001	26	9.71	4.42	5.31
chr14	78512419	78512618	200	78512517	22	7.15	3.74	3.56
chr14	79408540	79408781	242	79408688	31	13.27	5.27	8.24
chr14	91507144	91507362	219	91507243	28	11.09	4.76	6.37
chr14	100108318	100108521	204	100108334	25	9.05	4.25	4.84
chr14	104736181	104736380	200	104736211	32	14.02	5.44	8.93
chr14	106292406	106292679	274	106292527	26	8.56	3.9	4.52
chr14	106740325	106740571	247	106740411	23	7.77	3.91	3.97
chr14	112422833	112423032	200	112422937	28	11.09	4.76	6.37
chr14	114956297	114956538	242	114956389	27	10.4	4.59	5.84
chr14	119095945	119096240	296	119096069	36	9.11	3.24	4.89
chr14	119616994	119617193	200	119617139	25	9.05	4.25	4.84
chr14	121891471	121891731	261	121891598	25	9.05	4.25	4.84
chr14	122465341	122465540	200	122465460	24	7.63	3.72	3.95
chr15	12567592	12567795	204	12567654	24	7.36	3.6	3.72
chr15	20921094	20921379	286	20921184	29	11.8	4.93	6.96
chr15	24760350	24760549	200	24760399	26	9.71	4.42	5.31
chr15	25948495	25948706	212	25948534	25	9.05	4.25	4.84
chr15	31538984	31539205	222	31539134	31	10.88	4.26	6.25
chr15	31719205	31719421	217	31719364	29	11.8	4.93	6.96
chr15	37063523	37063722	200	37063695	25	9.05	4.25	4.84
chr15	44514893	44515123	231	44514934	29	11.8	4.93	6.96
chr15	55316868	55317107	240	55316953	29	11.8	4.93	6.96
chr15	58397257	58397477	221	58397332	33	14.78	5.61	9.64
chr15	59720912	59721138	227	59720967	28	10.52	4.5	5.94
chr15	59973154	59973654	501	59973501	83	63.08	13.57	56.84
chr15	61971530	61971733	204	61971699	23	7.45	3.76	3.79
chr15	63465301	63465500	200	63465432	25	9.05	4.25	4.84
chr15	63489606	63489853	248	63489776	27	9.68	4.26	5.38
chr15	64600909	64601108	200	64601010	27	9.03	3.98	4.92
chr15	67432988	67433288	301	67433117	37	17.96	6.29	12.69
chr15	68063891	68064090	200	68064019	26	8.78	4	4.7
chr15	71774581	71774821	241	71774725	30	12.53	5.1	7.58
chr15	72398974	72399343	370	72399155	127	119.63	21.6	112.38
chr15	72520215	72520585	371	72520399	163	112.07	11.73	105.03
chr15	73305087	73305291	205	73305213	25	9.05	4.25	4.84
chr15	73434774	73434973	200	73434874	29	10.41	4.31	5.84
chr15	73906426	73906698	273	73906588	46	23.51	6.9	18.08
chr15	74305346	74305584	239	74305479	35	16.32	5.94	11.11
chr15	75424843	75425042	200	75424948	27	10.4	4.59	5.84
chr15	76352542	76352872	331	76352700	88	65.14	12.97	58.87
chr15	77950187	77950480	294	77950318	67	43.2	10.04	37.33
chr15	77989047	77989252	206	77989166	25	9.05	4.25	4.84
chr15	78429194	78429448	255	78429309	29	11.8	4.93	6.96
chr15	79856760	79856967	208	79856804	25	8.47	3.98	4.45
chr15	79889961	79890255	295	79890083	27	9.85	4.34	5.43
chr15	79903795	79904004	210	79903861	31	12.82	5.07	7.85
chr15	81229736	81229952	217	81229876	24	8.4	4.08	4.39
chr15	81591090	81591295	206	81591155	26	9.35	4.25	5.09
chr15	81854637	81854864	228	81854798	27	10.02	4.42	5.58
chr15	82003326	82003574	249	82003439	25	8.69	4.09	4.62
chr15	83121065	83121264	200	83121136	25	8.94	4.2	4.84
chr15	83624149	83624348	200	83624202	23	7.31	3.69	3.68
chr15	84643806	84644005	200	84643932	33	10.66	3.96	6.06
chr15	84659909	84660191	283	84660028	84	41.26	6.87	35.42
chr15	86813501	86813700	200	86813555	26	9.71	4.42	5.31
chr15	89283767	89284039	273	89283939	43	11.14	3.36	6.42
chr15	90623447	90623661	215	90623530	28	11.09	4.76	6.37
chr15	92502437	92502652	216	92502495	29	11.8	4.93	6.96
chr15	95687353	95687629	277	95687497	31	13.27	5.27	8.24
chr15	97721284	97721497	214	97721348	28	10.34	4.42	5.86
chr15	98960625	98960824	200	98960739	26	9.71	4.42	5.31
chr15	99206624	99206833	210	99206815	27	10.02	4.42	5.58
chr15	99414912	99415304	393	99415141	27	8.81	3.89	4.73
chr15	101723820	101724019	200	101723964	22	7.15	3.74	3.56
chr15	101748247	101748479	233	101748322	30	12.53	5.1	7.58
chr15	101962183	101962382	200	101962307	23	7.77	3.91	3.97
chr16	3976254	3976456	203	3976324	29	11.8	4.93	6.96
chr16	5393722	5393957	236	5393816	25	9.05	4.25	4.84
chr16	5528235	5528472	238	5528344	34	14.4	5.27	9.29
chr16	5809831	5810126	296	5809956	26	9.71	4.42	5.31
chr16	6110233	6110450	218	6110316	24	8.4	4.08	4.39
chr16	9280245	9280450	206	9280391	28	9.83	4.2	5.42
chr16	9851604	9851925	322	9851731	24	8.38	4.07	4.47
chr16	9865245	9865471	227	9865363	28	11.09	4.76	6.37
chr16	10434872	10435091	220	10435048	26	9.52	4.33	5.23
chr16	10806276	10806490	215	10806409	33	14.19	5.35	9.09
chr16	10963768	10963993	226	10963919	28	11.09	4.76	6.37
chr16	17492964	17493177	214	17493051	39	19.04	6.38	13.73
chr16	24912479	24912713	235	24912560	27	10.4	4.59	5.84
chr16	28374478	28374705	228	28374606	32	14.02	5.44	8.93
chr16	28579042	28579294	253	28579211	28	11.09	4.76	6.37
chr16	30216035	30216244	210	30216163	34	11.28	4.08	6.54
chr16	30400895	30401117	223	30401050	29	11.58	4.83	6.8
chr16	30724599	30724866	268	30724708	28	10.17	4.34	5.71
chr16	32434169	32434386	218	32434261	30	12.53	5.1	7.58
chr16	32503720	32503997	278	32503838	31	13.27	5.27	8.24
chr16	32765865	32766086	222	32766001	34	14.08	5.14	8.99
chr16	33201317	33201552	236	33201431	31	12.82	5.07	7.85
chr16	33818515	33818736	222	33818650	30	11.16	4.5	6.43
chr16	35280390	35280643	254	35280454	24	8.3	4.03	4.4
chr16	37227721	37227939	219	37227759	36	12.57	4.32	7.61
chr16	37987455	37987673	219	37987507	29	10.49	4.35	5.91
chr16	43482147	43482346	200	43482232	23	7.77	3.91	3.97
chr16	43524429	43524638	210	43524499	32	14.02	5.44	8.93
chr16	44282809	44283008	200	44282991	25	7.28	3.46	3.66
chr16	52393719	52393984	266	52393812	23	7.77	3.91	3.97
chr16	90215829	90216028	200	90215887	35	16.35	5.95	11.14
chr16	90351841	90352055	215	90351949	28	11.09	4.76	6.37
chr16	91126195	91126424	230	91126377	30	12.1	4.91	7.22
chr16	92218688	92218898	211	92218829	40	11.33	3.6	6.58
chr16	93048908	93049107	200	93048959	27	10.4	4.59	5.84
chr16	93285924	93286176	253	93286079	25	9.05	4.25	4.84
chr16	93850619	93850874	256	93850817	24	8.4	4.08	4.39
chr16	93862882	93863081	200	93863005	24	8.4	4.08	4.39
chr16	94758883	94759082	200	94758966	24	8.07	3.92	4.2
chr16	94814283	94814483	201	94814305	30	8.85	3.6	4.76
chr16	94927545	94927784	240	94927726	30	12	4.86	7.13
chr16	95315446	95315706	261	95315564	64	34.61	7.67	28.91
chr16	96576077	96576351	275	96576198	29	8.94	3.73	4.84
chr17	4626186	4626580	395	4626354	35	16.35	5.95	11.14
chr17	10810064	10810270	207	10810150	31	13.27	5.27	8.24
chr17	12897865	12898067	203	12898032	29	8.94	3.73	4.84
chr17	13404843	13405255	413	13405109	28	10.7	4.58	6.08
chr17	13408684	13409935	1252	13409705	43	19.69	5.95	14.36
chr17	13410648	13410930	283	13410822	26	9.35	4.25	5.09
chr17	13737905	13738133	229	13737974	52	11.94	3.12	7.08
chr17	13741928	13742235	308	13742096	43	11.08	3.35	6.43
chr17	16059564	16059775	212	16059677	24	8.4	4.08	4.39
chr17	23926790	23927053	264	23926976	32	14.02	5.44	8.93
chr17	27014760	27014959	200	27014787	24	8.4	4.08	4.39
chr17	27728036	27728243	208	27728140	25	9.05	4.25	4.84
chr17	27733869	27734068	200	27733937	30	9.55	3.85	5.26
chr17	27901947	27902239	293	27902141	35	11.92	4.2	7.06
chr17	29410979	29411178	200	29411087	26	9.11	4.14	4.89
chr17	29939749	29939966	218	29939783	29	11.8	4.93	6.96
chr17	31869107	31869363	257	31869322	28	11.07	4.75	6.42
chr17	34305027	34305230	204	34305148	24	8.4	4.08	4.39
chr17	34500056	34500274	219	34500165	27	10.4	4.59	5.84
chr17	34839907	34840172	266	34840049	33	14.78	5.61	9.64
chr17	35763471	35763726	256	35763579	26	9.35	4.25	5.09
chr17	36621787	36621986	200	36621953	85	16.18	2.83	10.98
chr17	36644885	36645192	308	36645061	33	14.78	5.61	9.64
chr17	39985282	39985496	215	39985457	423	10.4	1.39	5.84
chr17	44060359	44060558	200	44060430	29	11.8	4.93	6.96
chr17	45534941	45535164	224	45535000	24	7.78	3.79	3.97
chr17	45873203	45873402	200	45873346	29	10.93	4.54	6.3
chr17	46791312	46791523	212	46791476	32	13.77	5.33	8.72
chr17	46989743	46989942	200	46989872	30	12.53	5.1	7.58
chr17	47315394	47315593	200	47315413	24	8.22	4	4.34
chr17	47480723	47481004	282	47480868	34	11.28	4.08	6.54
chr17	48506097	48506296	200	48506247	27	9.19	4.05	4.96
chr17	48562563	48562807	245	48562747	23	7.6	3.83	3.92
chr17	49760262	49760591	330	49760406	27	10.02	4.42	5.58
chr17	50241839	50242041	203	50241898	30	12.53	5.1	7.58
chr17	51597509	51597743	235	51597585	24	8.4	4.08	4.39
chr17	56381465	56381719	255	56381603	74	37.13	7.01	31.38
chr17	57478652	57478866	215	57478745	31	13.03	5.16	8.04
chr17	61065484	61065693	210	61065636	29	11.8	4.93	6.96
chr17	63090845	63091044	200	63090948	29	8.27	3.48	4.37
chr17	63332635	63332834	200	63332749	29	11.58	4.83	6.8
chr17	64519650	64519892	243	64519833	31	13.27	5.27	8.24
chr17	66127143	66127449	307	66127342	35	16.35	5.95	11.14
chr17	66738361	66738589	229	66738428	31	9.44	3.72	5.16
chr17	67441162	67441384	223	67441254	34	15.42	5.72	10.26
chr17	69123750	69124072	323	69123884	37	17.67	6.16	12.41
chr17	72727128	72727374	247	72727270	30	11.9	4.82	7.05
chr17	75367668	75367867	200	75367737	25	8.94	4.2	4.84
chr17	75926270	75926511	242	75926357	25	9.05	4.25	4.84
chr17	78934644	78934843	200	78934705	28	11.09	4.76	6.37
chr17	80186237	80186436	200	80186318	27	8.52	3.76	4.49
chr17	80481749	80481948	200	80481899	28	11.09	4.76	6.37
chr17	81002498	81002825	328	81002659	29	11.39	4.74	6.63
chr17	81720188	81720387	200	81720254	31	12.03	4.73	7.16
chr17	84525718	84525917	200	84525845	30	10.32	4.15	5.84
chr17	85034864	85035084	221	85034911	29	11.8	4.93	6.96
chr17	85050895	85051094	200	85050944	28	9.75	4.16	5.35
chr17	85660725	85660924	200	85660818	27	10.4	4.59	5.84
chr17	86337953	86338152	200	86338142	27	9.93	4.38	5.51
chr17	88183599	88183812	214	88183732	26	9.35	4.25	5.09
chr17	88820399	88820598	200	88820509	27	10.4	4.59	5.84
chr17	88904499	88904698	200	88904601	29	10.49	4.35	5.91
chr17	89001089	89001288	200	89001235	25	9.05	4.25	4.84
chr18	7381628	7381827	200	7381723	29	11.8	4.93	6.96
chr18	11611403	11611648	246	11611508	30	12.53	5.1	7.58
chr18	11983821	11984025	205	11983878	40	11.33	3.6	6.58
chr18	12441523	12441722	200	12441678	22	7.15	3.74	3.56
chr18	12507748	12508014	267	12507886	30	12.53	5.1	7.58
chr18	13916600	13916818	219	13916690	31	11.85	4.65	7
chr18	21286190	21286410	221	21286303	28	11.09	4.76	6.37
chr18	21406369	21406599	231	21406561	26	9.71	4.42	5.31
chr18	24250611	24250862	252	24250759	26	8.71	3.96	4.64
chr18	25017388	25017621	234	25017556	25	8.32	3.91	4.42
chr18	25019994	25020325	332	25020136	26	8.64	3.93	4.59
chr18	25826606	25826910	305	25826776	143	80.95	8.57	74.44
chr18	26299957	26300156	200	26299976	23	7.77	3.91	3.97
chr18	34238447	34238649	203	34238526	31	9.44	3.72	5.16
chr18	37159617	37159849	233	37159689	23	7.77	3.91	3.97
chr18	40253022	40253221	200	40253110	26	9.35	4.25	5.09
chr18	46277324	46277578	255	46277405	26	8.56	3.9	4.52
chr18	52945303	52945518	216	52945382	29	11.8	4.93	6.96
chr18	54617854	54618064	211	54617874	30	11.71	4.73	6.92
chr18	55049496	55049703	208	55049657	27	10.4	4.59	5.84
chr18	56264906	56265105	200	56264964	27	10.29	4.54	5.82
chr18	58543160	58543359	200	58543329	27	10.4	4.59	5.84
chr18	60842467	60842666	200	60842491	27	9.85	4.34	5.43
chr18	62712551	62712776	226	62712739	28	9.83	4.2	5.42
chr18	63182016	63182251	236	63182151	26	9.71	4.42	5.31
chr18	65148000	65148199	200	65148095	30	11.07	4.46	6.42
chr18	65846877	65847105	229	65847049	24	8.4	4.08	4.39
chr18	67215624	67215823	200	67215748	24	8.4	4.08	4.39
chr18	67219824	67220023	200	67219914	27	10.4	4.59	5.84
chr18	67538574	67538800	227	67538615	26	9.71	4.42	5.31
chr18	68154847	68155046	200	68154948	25	8.69	4.09	4.62
chr18	73208976	73209235	260	73209139	30	12.53	5.1	7.58
chr18	74700620	74700863	244	74700666	25	8.63	4.05	4.58
chr18	75427376	75427575	200	75427448	28	9.67	4.13	5.37
chr18	75523215	75523513	299	75523335	31	13.24	5.26	8.24
chr18	76163254	76163470	217	76163409	27	9.68	4.26	5.38
chr18	77772121	77772320	200	77772171	28	9.06	3.87	4.85
chr18	78339544	78339751	208	78339672	29	10.49	4.35	5.91
chr18	80555218	80555433	216	80555325	32	14.02	5.44	8.93
chr18	82588230	82588519	290	82588376	44	13.71	3.96	8.66
chr18	83075613	83075847	235	83075757	24	6.84	3.37	3.4
chr18	84264034	84264275	242	84264063	32	11.89	4.53	7.04
chr19	4988975	4989344	370	4989171	168	143.85	17.78	136.13
chr19	5724510	5724709	200	5724539	29	10.66	4.42	6.06
chr19	10321143	10321342	200	10321244	26	9.02	4.1	4.91
chr19	10407392	10407598	207	10407568	29	11.3	4.7	6.55
chr19	10532380	10532579	200	10532505	26	9.71	4.42	5.31
chr19	10897141	10897378	238	10897254	24	8.22	4	4.34
chr19	12035694	12035893	200	12035797	27	10.4	4.59	5.84
chr19	16999139	16999353	215	16999258	29	11.8	4.93	6.96
chr19	17230809	17231008	200	17230964	24	8.4	4.08	4.39
chr19	20280867	20281087	221	20280991	25	9.05	4.25	4.84
chr19	25090120	25090321	202	25090225	27	10.4	4.59	5.84
chr19	25300283	25300482	200	25300430	26	9.71	4.42	5.31
chr19	28957882	28958081	200	28957950	28	11.09	4.76	6.37
chr19	29511987	29512307	321	29512097	30	12.53	5.1	7.58
chr19	29527059	29527345	287	29527255	26	9.71	4.42	5.31
chr19	29540214	29540413	200	29540288	25	8.69	4.09	4.62
chr19	30237524	30237830	307	30237554	25	7.95	3.75	4.11
chr19	31730812	31731014	203	31730864	36	15.13	5.26	9.98
chr19	38610771	38610972	202	38610820	32	10.03	3.84	5.58
chr19	40404780	40405049	270	40404910	27	10.4	4.59	5.84
chr19	42211367	42211640	274	42211487	30	12.53	5.1	7.58
chr19	42330386	42330655	270	42330531	59	31.77	7.58	26.13
chr19	46937902	46938169	268	46938023	35	15.6	5.62	10.42
chr19	47069193	47069396	204	47069272	26	9.35	4.25	5.09
chr19	47481983	47482266	284	47482069	27	8.88	3.92	4.79
chr19	47759637	47759836	200	47759768	23	7.31	3.69	3.68
chr19	48227489	48227714	226	48227616	31	13.27	5.27	8.24
chr19	53071729	53071965	237	53071874	33	14.3	5.4	9.2
chr19	53424294	53424511	218	53424384	25	9.05	4.25	4.84
chr19	54166245	54166456	212	54166388	27	10.4	4.59	5.84
chr19	55945226	55945425	200	55945335	24	7.92	3.85	4.09
chr19	57037272	57037477	206	57037336	29	10.93	4.54	6.3
chr19	57483017	57483216	200	57483127	23	7.45	3.76	3.79
chr19	57560924	57561141	218	57561061	27	9.19	4.05	4.96
chr19	57615218	57615458	241	57615371	24	8.4	4.08	4.39
chr19	60784808	60785083	276	60784916	27	10.4	4.59	5.84
chr2	3675961	3676176	216	3676129	25	7.95	3.75	4.11
chr2	7652025	7652258	234	7652126	25	9.05	4.25	4.84
chr2	10499383	10499582	200	10499475	30	12.53	5.1	7.58
chr2	12507247	12507459	213	12507324	27	10.4	4.59	5.84
chr2	13097159	13097381	223	13097310	28	11.09	4.76	6.37
chr2	13390287	13390491	205	13390362	35	11.92	4.2	7.06
chr2	14599506	14599705	200	14599597	26	9.35	4.25	5.09
chr2	16604564	16604835	272	16604735	39	19.62	6.63	14.29
chr2	19372023	19372222	200	19372137	24	8.4	4.08	4.39
chr2	25189044	25189243	200	25189079	25	9.05	4.25	4.84
chr2	25774539	25774738	200	25774642	28	10.61	4.54	6.02
chr2	26046175	26046374	200	26046243	27	10.4	4.59	5.84
chr2	27081893	27082092	200	27082025	23	7.75	3.9	4.05
chr2	27355313	27355531	219	27355496	79	39.94	7.11	34.12
chr2	27356984	27357767	784	27357580	81	29.61	4.86	24.03
chr2	27374149	27374348	200	27374218	25	8.24	3.88	4.35
chr2	27502994	27503214	221	27503113	32	10.03	3.84	5.58
chr2	28049419	28049668	250	28049546	29	10.32	4.28	5.84
chr2	31393056	31393285	230	31393181	31	12.82	5.07	7.85
chr2	31456354	31456558	205	31456463	30	11.62	4.69	6.84
chr2	32252160	32252359	200	32252231	30	10.32	4.15	5.84
chr2	32873585	32873942	358	32873747	142	119.46	17.03	112.23
chr2	33946113	33946495	383	33946302	122	106.16	18.14	99.23
chr2	34246990	34247284	295	34247162	26	9.71	4.42	5.31
chr2	35486780	35486979	200	35486873	28	10.25	4.38	5.78
chr2	35578471	35578682	212	35578519	27	9.43	4.15	5.17
chr2	35824221	35824425	205	35824284	29	11.8	4.93	6.96
chr2	38273556	38273822	267	38273682	67	40.08	8.93	34.26
chr2	42438499	42438727	229	42438633	29	9.68	4.01	5.38
chr2	44183112	44183331	220	44183197	30	12.53	5.1	7.58
chr2	50000095	50000294	200	50000204	28	11.09	4.76	6.37
chr2	50194575	50194780	206	50194683	31	13.24	5.26	8.24
chr2	58000397	58000596	200	58000529	24	8.4	4.08	4.39
chr2	59361003	59361202	200	59361039	28	10.88	4.66	6.25
chr2	59410099	59410308	210	59410146	27	10.4	4.59	5.84
chr2	60072597	60072832	236	60072787	34	11.28	4.08	6.54
chr2	65728540	65728761	222	65728665	37	14.14	4.75	9.05
chr2	65807520	65807719	200	65807658	29	11.02	4.58	6.38
chr2	67904363	67904579	217	67904552	24	8.4	4.08	4.39
chr2	68804150	68804358	209	68804242	27	9.76	4.3	5.36
chr2	71083542	71083750	209	71083641	23	7.75	3.9	4.05
chr2	71446471	71446705	235	71446601	30	10.99	4.42	6.35
chr2	77138275	77138599	325	77138344	27	10.4	4.59	5.84
chr2	80011104	80011303	200	80011158	23	7.77	3.91	3.97
chr2	80211591	80211848	258	80211737	30	12.53	5.1	7.58
chr2	84658379	84658579	201	84658452	34	11.28	4.08	6.54
chr2	89456304	89456503	200	89456378	29	11.8	4.93	6.96
chr2	90364172	90364377	206	90364189	27	7.17	3.24	3.56
chr2	93594597	93594802	206	93594757	31	12.82	5.07	7.85
chr2	101565176	101565389	214	101565324	29	11.39	4.74	6.63
chr2	105222294	105222506	213	105222455	26	9.11	4.14	4.89
chr2	105496572	105496796	225	105496744	30	8.85	3.6	4.76
chr2	110072427	110072651	225	110072574	25	9.05	4.25	4.84
chr2	112381707	112381906	200	112381858	27	10.4	4.59	5.84
chr2	118870922	118871121	200	118871093	26	9.71	4.42	5.31
chr2	119606881	119607080	200	119607046	24	8.4	4.08	4.39
chr2	122752946	122753176	231	122753096	30	9.55	3.85	5.26
chr2	124188632	124188831	200	124188698	28	9.06	3.87	4.85
chr2	125973475	125973824	350	125973651	40	20.47	6.8	15.12
chr2	128106481	128106687	207	128106494	27	9.27	4.08	5.03
chr2	129037775	129037974	200	129037853	27	8.44	3.74	4.42
chr2	129320236	129320457	222	129320329	29	10.49	4.35	5.91
chr2	131829238	131829437	200	131829381	25	9.05	4.25	4.84
chr2	131914059	131914331	273	131914222	34	13.28	4.82	8.25
chr2	132294319	132294734	416	132294677	24	8.4	4.08	4.39
chr2	132758364	132758563	200	132758496	34	14.62	5.36	9.51
chr2	136301437	136301636	200	136301594	24	8.4	4.08	4.39
chr2	141554376	141554575	200	141554536	25	8.69	4.09	4.62
chr2	143169840	143170039	200	143169967	24	8.4	4.08	4.39
chr2	143985365	143985574	210	143985510	37	17.42	6.05	12.17
chr2	146030203	146030402	200	146030239	23	7.77	3.91	3.97
chr2	146741905	146742113	209	146741937	32	12.54	4.8	7.59
chr2	148294645	148294864	220	148294723	25	9.05	4.25	4.84
chr2	149652970	149653188	219	149653031	24	8.4	4.08	4.39
chr2	151638853	151639080	228	151639004	31	13.27	5.27	8.24
chr2	151923233	151923528	296	151923477	24	7.36	3.6	3.72
chr2	152858002	152858318	317	152858168	81	41.67	7.28	35.82
chr2	153586827	153587117	291	153587019	32	11.04	4.2	6.4
chr2	156478643	156478847	205	156478779	26	9.35	4.25	5.09
chr2	156608444	156608676	233	156608569	30	10.32	4.15	5.84
chr2	157051311	157051510	200	157051451	25	8.69	4.09	4.62
chr2	157739082	157739449	368	157739267	78	47.76	9.35	41.79
chr2	158081250	158081449	200	158081343	33	14.64	5.55	9.52
chr2	161955538	161955768	231	161955617	22	6.72	3.53	3.3
chr2	164540720	164540933	214	164540778	26	9.71	4.42	5.31
chr2	165617355	165617586	232	165617452	30	10.32	4.15	5.84
chr2	166537217	166537416	200	166537332	34	11.28	4.08	6.54
chr2	167304739	167304938	200	167304895	32	10.8	4.11	6.18
chr2	171786260	171786482	223	171786419	28	11.09	4.76	6.37
chr2	172287407	172287619	213	172287446	29	11.8	4.93	6.96
chr2	172566517	172566716	200	172566666	30	12.51	5.09	7.61
chr2	172957196	172957442	247	172957280	35	16.35	5.95	11.14
chr2	179709527	179709740	214	179709587	31	10.56	4.13	5.98
chr2	179862687	179862886	200	179862712	28	9.44	4.03	5.16
chr2	179882138	179882337	200	179882260	31	9.44	3.72	5.16
chr2	179976003	179976202	200	179976073	30	12.53	5.1	7.58
chr2	181026712	181026936	225	181026864	26	9.71	4.42	5.31
chr3	4397309	4397564	256	4397367	25	9.05	4.25	4.84
chr3	9073591	9073804	214	9073672	29	11.8	4.93	6.96
chr3	9444091	9444380	290	9444130	24	8.38	4.07	4.47
chr3	9717355	9717554	200	9717446	30	8.85	3.6	4.76
chr3	9795497	9795696	200	9795546	32	10.03	3.84	5.58
chr3	9940008	9940207	200	9940069	25	9.05	4.25	4.84
chr3	14628925	14629180	256	14629029	27	10.4	4.59	5.84
chr3	14897889	14898133	245	14897984	30	12.53	5.1	7.58
chr3	19420604	19420830	227	19420667	25	8.47	3.98	4.45
chr3	19586235	19586448	214	19586344	28	10.7	4.58	6.08
chr3	20125551	20125869	319	20125710	31	13.27	5.27	8.24
chr3	22115767	22116015	249	22115862	27	10.4	4.59	5.84
chr3	25156721	25157033	313	25156784	24	8.4	4.08	4.39
chr3	25417118	25417383	266	25417237	32	14.02	5.44	8.93
chr3	25418776	25418977	202	25418844	26	9.71	4.42	5.31
chr3	25419149	25419406	258	25419258	29	11.8	4.93	6.96
chr3	25420652	25420887	236	25420715	30	9.55	3.85	5.26
chr3	25422259	25422572	314	25422391	28	11.09	4.76	6.37
chr3	25423877	25424225	349	25424065	26	9.71	4.42	5.31
chr3	25431531	25431923	393	25431572	24	8.4	4.08	4.39
chr3	25433517	25433807	291	25433705	35	16.35	5.95	11.14
chr3	25437614	25437930	317	25437691	26	9.71	4.42	5.31
chr3	25441668	25442268	601	25441955	34	15.56	5.78	10.38
chr3	25442952	25443164	213	25443018	26	9.71	4.42	5.31
chr3	25443651	25443850	200	25443770	29	11.8	4.93	6.96
chr3	25447946	25448228	283	25448045	40	20.47	6.8	15.12
chr3	25454795	25455002	208	25454925	29	11.8	4.93	6.96
chr3	25455426	25455776	351	25455618	36	12.57	4.32	7.61
chr3	27328420	27328619	200	27328514	26	9.61	4.37	5.31
chr3	32390712	32390946	235	32390827	34	11.28	4.08	6.54
chr3	32761472	32761671	200	32761542	26	9.71	4.42	5.31
chr3	32836524	32836730	207	32836659	29	11.8	4.93	6.96
chr3	33973817	33974016	200	33973894	28	11.09	4.76	6.37
chr3	34373172	34373371	200	34373263	25	9.05	4.25	4.84
chr3	51488046	51488245	200	51488086	26	9.71	4.42	5.31
chr3	51742452	51742668	217	51742563	29	8.27	3.48	4.37
chr3	53197481	53197799	319	53197633	27	10.4	4.59	5.84
chr3	53198159	53198394	236	53198255	26	9.35	4.25	5.09
chr3	58040863	58041098	236	58041028	27	10.4	4.59	5.84
chr3	58560453	58560652	200	58560557	25	9.05	4.25	4.84
chr3	66949256	66949455	200	66949301	27	10.02	4.42	5.58
chr3	68590178	68590377	200	68590262	29	9.99	4.14	5.57
chr3	69566748	69566947	200	69566840	26	9.27	4.21	5.03
chr3	70688375	70688574	200	70688444	31	13.27	5.27	8.24
chr3	73470094	73470293	200	73470194	31	13.27	5.27	8.24
chr3	83897067	83897305	239	83897190	26	9.71	4.42	5.31
chr3	85239422	85239664	243	85239466	25	8.47	3.98	4.45
chr3	91049735	91049971	237	91049899	25	9.05	4.25	4.84
chr3	94990337	94990562	226	94990437	29	10.41	4.31	5.84
chr3	95452559	95452758	200	95452713	23	7.77	3.91	3.97
chr3	95768999	95769198	200	95769048	29	11.39	4.74	6.63
chr3	96142952	96143161	210	96142994	31	13.27	5.27	8.24
chr3	97465297	97465690	394	97465472	30	11.07	4.46	6.42
chr3	98886460	98886659	200	98886590	30	12.53	5.1	7.58
chr3	99737788	99738005	218	99737909	25	7.95	3.75	4.11
chr3	102333023	102333236	214	102333137	31	12.82	5.07	7.85
chr3	102377875	102378075	201	102377926	26	9.71	4.42	5.31
chr3	104442010	104442209	200	104442071	23	7.77	3.91	3.97
chr3	105973705	105973904	200	105973760	30	12.1	4.91	7.22
chr3	107312222	107312514	293	107312375	31	11.85	4.65	7
chr3	109164900	109165124	225	109165047	34	14.84	5.46	9.7
chr3	110147773	110148015	243	110147848	24	8.4	4.08	4.39
chr3	110531333	110531532	200	110531371	23	7.77	3.91	3.97
chr3	114055046	114055257	212	114055188	29	11.8	4.93	6.96
chr3	116588511	116588712	202	116588539	29	11.8	4.93	6.96
chr3	116631976	116632175	200	116632047	26	9.35	4.25	5.09
chr3	122817025	122817391	367	122817298	26	9.35	4.25	5.09
chr3	128614284	128614494	211	128614472	28	10.7	4.58	6.08
chr3	132978696	132979009	314	132978882	28	11.09	4.76	6.37
chr3	134874775	134875002	228	134874849	28	9.83	4.2	5.42
chr3	137905087	137905332	246	137905254	24	8.4	4.08	4.39
chr3	138581799	138581998	200	138581809	23	7.77	3.91	3.97
chr3	139074787	139074986	200	139074818	27	10.4	4.59	5.84
chr3	142239904	142240152	249	142240010	24	8.4	4.08	4.39
chr3	145405943	145406179	237	145406051	28	11.09	4.76	6.37
chr3	145661751	145662000	250	145661926	24	8.4	4.08	4.39
chr3	148282295	148282574	280	148282386	25	8.77	4.13	4.7
chr3	154396397	154396634	238	154396564	27	9.19	4.05	4.96
chr4	12262602	12262884	283	12262689	31	9.44	3.72	5.16
chr4	12737128	12737327	200	12737252	25	9.05	4.25	4.84
chr4	13215317	13215545	229	13215360	27	10.4	4.59	5.84
chr4	21639407	21639671	265	21639539	39	19.04	6.38	13.73
chr4	24930646	24930873	228	24930787	30	12.53	5.1	7.58
chr4	25588579	25588778	200	25588712	27	10.02	4.42	5.58
chr4	41035967	41036166	200	41036109	30	11.52	4.65	6.75
chr4	43757726	43757989	264	43757859	27	10.4	4.59	5.84
chr4	45649696	45649895	200	45649837	24	7.56	3.69	3.89
chr4	45813584	45813839	256	45813755	25	8.24	3.88	4.35
chr4	55549169	55549368	200	55549306	26	9.71	4.42	5.31
chr4	58584690	58584898	209	58584800	24	8.4	4.08	4.39
chr4	65562796	65562995	200	65562852	27	10.4	4.59	5.84
chr4	67788869	67789068	200	67788959	26	9.71	4.42	5.31
chr4	69699582	69699828	247	69699710	36	17.14	6.12	11.89
chr4	82196564	82196829	266	82196716	28	11.09	4.76	6.37
chr4	84652911	84653110	200	84653032	35	16.35	5.95	11.14
chr4	86668790	86668989	200	86668898	24	8.22	4	4.34
chr4	87382766	87382981	216	87382926	24	7.36	3.6	3.72
chr4	87799397	87799596	200	87799501	32	14.02	5.44	8.93
chr4	97295643	97295873	231	97295766	30	10.32	4.15	5.84
chr4	98876016	98876255	240	98876193	29	11.49	4.79	6.72
chr4	101382547	101382746	200	101382605	27	10.4	4.59	5.84
chr4	101693833	101694115	283	101693939	28	11.09	4.76	6.37
chr4	102513594	102513793	200	102513699	33	12.96	4.83	7.98
chr4	103653900	103654130	231	103654052	26	9.71	4.42	5.31
chr4	104393208	104393449	242	104393305	33	10.66	3.96	6.06
chr4	105656253	105656461	209	105656299	29	11.58	4.83	6.8
chr4	105994199	105994398	200	105994249	25	9.05	4.25	4.84
chr4	107262550	107262749	200	107262601	29	9.52	3.95	5.23
chr4	108662160	108662393	234	108662246	44	23.95	7.48	18.5
chr4	108890922	108891159	238	108891073	27	10.4	4.59	5.84
chr4	109083933	109084355	423	109084178	32	14.02	5.44	8.93
chr4	113704779	113705033	255	113704926	25	9.05	4.25	4.84
chr4	115555113	115555312	200	115555226	27	10.4	4.59	5.84
chr4	116768360	116768559	200	116768444	29	9.68	4.01	5.38
chr4	117029289	117029495	207	117029363	31	10.17	3.98	5.71
chr4	117698053	117698310	258	117698183	27	10.4	4.59	5.84
chr4	118394227	118394589	363	118394391	30	12.53	5.1	7.58
chr4	119768273	119768472	200	119768378	30	11.16	4.5	6.43
chr4	119897217	119897416	200	119897304	28	8.84	3.79	4.76
chr4	120310468	120310714	247	120310630	30	12.4	5.04	7.51
chr4	120558459	120558825	367	120558523	24	8.3	4.03	4.4
chr4	121648235	121648468	234	121648339	26	9.71	4.42	5.31
chr4	121714095	121714339	245	121714210	39	19.62	6.63	14.29
chr4	124144252	124144451	200	124144334	27	10.4	4.59	5.84
chr4	124430708	124430907	200	124430801	25	9.05	4.25	4.84
chr4	124943177	124943455	279	124943213	22	6.85	3.6	3.39
chr4	124977848	124978121	274	124977990	27	9.19	4.05	4.96
chr4	126850810	126851115	306	126850956	42	21.41	6.81	16.04
chr4	127297166	127297457	292	127297306	83	40.42	6.79	34.6
chr4	127373013	127373271	259	127373089	27	8.44	3.74	4.42
chr4	128108323	128108522	200	128108437	26	9.71	4.42	5.31
chr4	129570150	129570367	218	129570207	31	13.27	5.27	8.24
chr4	130405036	130405263	228	130405183	27	9.93	4.38	5.51
chr4	130671216	130671528	313	130671367	61	27.75	6.1	22.2
chr4	130703501	130703720	220	130703578	27	9.76	4.3	5.36
chr4	131640133	131640365	233	131640239	27	10.4	4.59	5.84
chr4	133576567	133576893	327	133576744	77	46.78	9.23	40.83
chr4	133653118	133653317	200	133653208	25	9.05	4.25	4.84
chr4	136480449	136480818	370	136480644	102	86.4	16.99	79.82
chr4	137460698	137460897	200	137460781	29	11.8	4.93	6.96
chr4	137970207	137970425	219	137970256	31	10.97	4.29	6.33
chr4	138453712	138453971	260	138453819	31	10.97	4.29	6.33
chr4	138762765	138762972	208	138762947	44	19.05	5.57	13.74
chr4	139743793	139744011	219	139743922	26	9.11	4.14	4.89
chr4	139814864	139815213	350	139815035	88	40.46	6.33	34.64
chr4	140260140	140260424	285	140260267	35	15.84	5.72	10.65
chr4	140713790	140713995	206	140713925	31	11.94	4.69	7.08
chr4	140729852	140730072	221	140729896	21	6.55	3.57	3.17
chr4	145740201	145740416	216	145740241	52	15.67	3.9	10.49
chr4	145742274	145742713	440	145742389	28	11.09	4.76	6.37
chr4	147257505	147257729	225	147257696	24	8.4	4.08	4.39
chr4	147277177	147277376	200	147277234	28	10.61	4.54	6.02
chr4	147603814	147604126	313	147603960	56	30.73	7.75	25.12
chr4	148936790	148937015	226	148936888	29	11.39	4.74	6.63
chr4	149878345	149878548	204	149878450	30	12.53	5.1	7.58
chr4	150663142	150663485	344	150663306	69	39.17	8.27	33.37
chr4	150676446	150676705	260	150676529	26	7.86	3.6	4.03
chr4	150978561	150978953	393	150978767	133	90.32	11.39	83.68
chr4	152173544	152173842	299	152173679	53	15.55	3.81	10.38
chr5	3849061	3849260	200	3849159	25	9.05	4.25	4.84
chr5	7623147	7623356	210	7623311	25	9.05	4.25	4.84
chr5	7874103	7874354	252	7874243	30	12.53	5.1	7.58
chr5	13353919	13354118	200	13353936	26	9.52	4.33	5.23
chr5	17468349	17468594	246	17468517	28	11.07	4.75	6.42
chr5	21281981	21282244	264	21282049	27	10.4	4.59	5.84
chr5	22251421	22251620	200	22251567	24	8.4	4.08	4.39
chr5	23360900	23361126	227	23360994	31	13.27	5.27	8.24
chr5	25152129	25152384	256	25152298	34	15.56	5.78	10.38
chr5	28047882	28048082	201	28047957	31	11.85	4.65	7
chr5	28856414	28856616	203	28856470	32	13.56	5.23	8.51
chr5	32209002	32209214	213	32209072	26	9.61	4.37	5.31
chr5	32449901	32450100	200	32449991	31	12.32	4.85	7.43
chr5	33767278	33767477	200	33767347	33	14.19	5.35	9.09
chr5	33780876	33781181	306	33781038	61	30.45	6.86	24.85
chr5	35519208	35519499	292	35519401	35	9.77	3.5	5.37
chr5	38223147	38223421	275	38223371	27	8.96	3.95	4.86
chr5	42542389	42542588	200	42542481	32	14.02	5.44	8.93
chr5	42870635	42870834	200	42870719	26	9.71	4.42	5.31
chr5	50288840	50289039	200	50288930	24	8.4	4.08	4.39
chr5	51461861	51462104	244	51461982	22	7.15	3.74	3.56
chr5	53214053	53214252	200	53214204	29	11.8	4.93	6.96
chr5	63381007	63381220	214	63381125	32	14.02	5.44	8.93
chr5	64268832	64269064	233	64268927	25	8.17	3.84	4.29
chr5	64680238	64680538	301	64680305	30	10.9	4.39	6.27
chr5	64687649	64687848	200	64687743	31	12.22	4.81	7.34
chr5	65661763	65661966	204	65661805	28	11.09	4.76	6.37
chr5	66083714	66083945	232	66083881	27	10.02	4.42	5.58
chr5	66126145	66126384	240	66126213	30	12.53	5.1	7.58
chr5	67413152	67413364	213	67413279	30	12.53	5.1	7.58
chr5	68010926	68011130	205	68011082	23	7.77	3.91	3.97
chr5	68188134	68188333	200	68188276	27	10.4	4.59	5.84
chr5	68228975	68229230	256	68229090	31	13.27	5.27	8.24
chr5	69892805	69893025	221	69892884	24	8.4	4.08	4.39
chr5	74616327	74616537	211	74616423	31	11.31	4.43	6.56
chr5	77246513	77246726	214	77246677	28	10.88	4.66	6.25
chr5	77454361	77454622	262	77454544	21	6.55	3.57	3.17
chr5	78023307	78023554	248	78023441	25	9.05	4.25	4.84
chr5	79216314	79216513	200	79216435	30	12.53	5.1	7.58
chr5	79937751	79938089	339	79937893	24	8.4	4.08	4.39
chr5	80242931	80243329	399	80243230	46	25.75	7.82	20.26
chr5	103437028	103437232	205	103437160	29	11.8	4.93	6.96
chr5	107028598	107028799	202	107028620	25	7.95	3.75	4.11
chr5	111538511	111538735	225	111538566	23	6.84	3.48	3.4
chr5	111887134	111887336	203	111887171	29	8.94	3.73	4.84
chr5	112273416	112273766	351	112273594	30	9.69	3.91	5.38
chr5	113147694	113148031	338	113147837	59	20.09	4.42	14.75
chr5	114387810	114388104	295	114387920	25	9.05	4.25	4.84
chr5	114541614	114541955	342	114541729	27	10.4	4.59	5.84
chr5	115445494	115445693	200	115445522	22	7.15	3.74	3.56
chr5	117793714	117794024	311	117793869	30	12.53	5.1	7.58
chr5	119992817	119993020	204	119992914	31	12.52	4.93	7.62
chr5	120033402	120033624	223	120033556	31	12.52	4.93	7.62
chr5	121528587	121528908	322	121528724	69	39.17	8.27	33.37
chr5	122299868	122300080	213	122300020	30	12.53	5.1	7.58
chr5	122841886	122842111	226	122841918	25	9.05	4.25	4.84
chr5	123368418	123368617	200	123368563	26	9.71	4.42	5.31
chr5	123369295	123369494	200	123369352	25	9.05	4.25	4.84
chr5	125416972	125417171	200	125417138	26	9.27	4.21	5.03
chr5	125759497	125759730	234	125759583	28	10.88	4.66	6.25
chr5	125974906	125975154	249	125975045	28	11.09	4.76	6.37
chr5	128530715	128531021	307	128530846	29	11.8	4.93	6.96
chr5	130055718	130056008	291	130055864	26	9.27	4.21	5.03
chr5	130127166	130127365	200	130127234	31	13.27	5.27	8.24
chr5	131321297	131321539	243	131321382	27	10.4	4.59	5.84
chr5	131992928	131993155	228	131993001	36	13.36	4.59	8.32
chr5	134525868	134526067	200	134525968	29	10.49	4.35	5.91
chr5	134783518	134783802	285	134783709	29	10.49	4.35	5.91
chr5	135096377	135096775	399	135096536	27	10.29	4.54	5.82
chr5	135232019	135232218	200	135232144	25	7.95	3.75	4.11
chr5	135477991	135478190	200	135478181	23	7.75	3.9	4.05
chr5	135750737	135750950	214	135750820	32	13.56	5.23	8.51
chr5	135955479	135955678	200	135955506	23	7.75	3.9	4.05
chr5	136055409	136055625	217	136055551	37	17.96	6.29	12.69
chr5	137932904	137933172	269	137932975	31	13.27	5.27	8.24
chr5	139916972	139917231	260	139917083	32	14.02	5.44	8.93
chr5	140209883	140210184	302	140210099	28	9.67	4.13	5.37
chr5	140650552	140650801	250	140650670	29	9.68	4.01	5.38
chr5	141093721	141094017	297	141093897	32	14.02	5.44	8.93
chr5	141143369	141143600	232	141143467	22	7.15	3.74	3.56
chr5	145481352	145481577	226	145481501	25	9.05	4.25	4.84
chr5	147072481	147072779	299	147072739	157	39.04	3.53	33.25
chr5	147134097	147134324	228	147134190	35	16.35	5.95	11.14
chr5	147228237	147228451	215	147228289	31	12.72	5.02	7.75
chr5	147602694	147602909	216	147602750	31	10.97	4.29	6.33
chr5	148840370	148840569	200	148840461	25	8.63	4.05	4.58
chr5	149880350	149880639	290	149880397	27	10.02	4.42	5.58
chr5	150424276	150424475	200	150424393	32	9.61	3.69	5.31
chr6	5385812	5386011	200	5385974	29	9.83	4.08	5.42
chr6	6498229	6498471	243	6498307	27	10.29	4.54	5.82
chr6	8104056	8104455	400	8104175	31	13.27	5.27	8.24
chr6	10284869	10285068	200	10284902	23	7.77	3.91	3.97
chr6	15975500	15975781	282	15975601	27	7.17	3.24	3.56
chr6	17243103	17243302	200	17243220	24	8.4	4.08	4.39
chr6	17938004	17938233	230	17938105	36	15.46	5.4	10.3
chr6	24096744	24096957	214	24096772	25	9.05	4.25	4.84
chr6	25027505	25027704	200	25027668	26	9.71	4.42	5.31
chr6	29490487	29490686	200	29490674	26	8.34	3.8	4.43
chr6	29959488	29959710	223	29959673	26	9.71	4.42	5.31
chr6	30430528	30430741	214	30430628	28	10.88	4.66	6.25
chr6	31948056	31948259	204	31948101	25	9.05	4.25	4.84
chr6	32472118	32472317	200	32472252	24	7.78	3.79	3.97
chr6	32800303	32800506	204	32800464	27	10.02	4.42	5.58
chr6	35903890	35904096	207	35904004	30	12.53	5.1	7.58
chr6	37286148	37286378	231	37286298	29	8.6	3.6	4.56
chr6	39894766	39894977	212	39894849	28	8.35	3.6	4.44
chr6	51165596	51165827	232	51165664	25	8.55	4.02	4.52
chr6	52845396	52845595	200	52845508	25	9.02	4.24	4.91
chr6	54882570	54882769	200	54882634	27	10.02	4.42	5.58
chr6	66912760	66913008	249	66912864	29	8.94	3.73	4.84
chr6	73620176	73620402	227	73620292	33	14.78	5.61	9.64
chr6	81836784	81836983	200	81836904	24	8.4	4.08	4.39
chr6	82228546	82228745	200	82228681	29	11.8	4.93	6.96
chr6	83311796	83311995	200	83311906	32	13.56	5.23	8.51
chr6	87800549	87800748	200	87800656	28	10.61	4.54	6.02
chr6	87875531	87875738	208	87875674	25	9.05	4.25	4.84
chr6	88204216	88204423	208	88204286	29	11.39	4.74	6.63
chr6	88648751	88648950	200	88648863	22	6.79	3.57	3.35
chr6	88743281	88743554	274	88743433	26	9.52	4.33	5.23
chr6	88952009	88952436	428	88952067	33	12.3	4.57	7.41
chr6	89005455	89005654	200	89005499	25	8.69	4.09	4.62
chr6	89012179	89012378	200	89012230	25	9.05	4.25	4.84
chr6	89619731	89619930	200	89619752	27	8.03	3.57	4.18
chr6	90507300	90507522	223	90507360	27	9.76	4.3	5.36
chr6	91869933	91870219	287	91870070	23	7.77	3.91	3.97
chr6	94302481	94302682	202	94302555	33	14.78	5.61	9.64
chr6	96587670	96587869	200	96587798	22	7.15	3.74	3.56
chr6	98007773	98008120	348	98007801	23	7.11	3.6	3.63
chr6	98725870	98726230	361	98726034	25	8.69	4.09	4.62
chr6	100083278	100083525	248	100083394	32	10.26	3.92	5.79
chr6	101344793	101345019	227	101344964	24	8.4	4.08	4.39
chr6	106134940	106135139	200	106135019	25	9.05	4.25	4.84
chr6	114938599	114938803	205	114938765	30	10.48	4.22	5.91
chr6	116373977	116374284	308	116374103	25	7.88	3.72	4.05
chr6	117852595	117852862	268	117852634	23	7.77	3.91	3.97
chr6	117938424	117938667	244	117938592	30	12.51	5.09	7.61
chr6	117962393	117962592	200	117962453	22	7.15	3.74	3.56
chr6	119083829	119084028	200	119083876	26	9.35	4.25	5.09
chr6	119995687	119995911	225	119995766	31	13.27	5.27	8.24
chr6	120421883	120422110	228	120421942	29	11.39	4.74	6.63
chr6	121423104	121423403	300	121423264	100	59.1	8.99	52.93
chr6	124905879	124906102	224	124906018	28	11.09	4.76	6.37
chr6	125182124	125182457	334	125182317	26	9.69	4.41	5.38
chr6	125826961	125827235	275	125827087	34	14.84	5.46	9.7
chr6	127536983	127537182	200	127537087	29	10.49	4.35	5.91
chr6	127641677	127641876	200	127641845	29	8.88	3.7	4.79
chr6	128293070	128293276	207	128293166	25	9.05	4.25	4.84
chr6	136836338	136836537	200	136836355	28	11.09	4.76	6.37
chr6	137736674	137736873	200	137736829	25	9.05	4.25	4.84
chr6	138374937	138375137	201	138374964	26	9.71	4.42	5.31
chr6	138531903	138532131	229	138531985	27	10.4	4.59	5.84
chr6	140006834	140007055	222	140006951	25	9.05	4.25	4.84
chr6	141091566	141091771	206	141091715	29	9.68	4.01	5.38
chr6	141487733	141487981	249	141487839	25	9.05	4.25	4.84
chr6	146071748	146072074	327	146071881	34	15.56	5.78	10.38
chr6	146846297	146846530	234	146846472	25	8.94	4.2	4.84
chr6	148302193	148302487	295	148302328	31	13.27	5.27	8.24
chr7	6362788	6363160	373	6363016	114	63.01	8.2	56.77
chr7	12595883	12596103	221	12596066	32	14.02	5.44	8.93
chr7	17555967	17556166	200	17556117	26	9.71	4.42	5.31
chr7	19776774	19776973	200	19776933	28	10.7	4.58	6.08
chr7	25144354	25144597	244	25144533	62	21.22	4.46	15.85
chr7	26518192	26518395	204	26518242	33	12.86	4.79	7.88
chr7	30675782	30676074	293	30675966	25	8.63	4.05	4.58
chr7	31104458	31104657	200	31104577	30	11.62	4.69	6.84
chr7	31337749	31337961	213	31337914	28	10.25	4.38	5.78
chr7	35859915	35860114	200	35860032	28	11.09	4.76	6.37
chr7	35956571	35956770	200	35956653	27	7.17	3.24	3.56
chr7	38501235	38501458	224	38501338	28	11.09	4.76	6.37
chr7	46530332	46530538	207	46530421	45	24.16	7.36	18.71
chr7	46531276	46531488	213	46531389	32	14.02	5.44	8.93
chr7	52025539	52025753	215	52025635	55	21.01	4.95	15.65
chr7	58880240	58880439	200	58880337	26	9.71	4.42	5.31
chr7	63037373	63037572	200	63037441	27	10.4	4.59	5.84
chr7	67693764	67693971	208	67693774	23	7.77	3.91	3.97
chr7	70744197	70744423	227	70744266	28	10.7	4.58	6.08
chr7	71398891	71399100	210	71398985	28	11.09	4.76	6.37
chr7	71682588	71682873	286	71682739	26	9.71	4.42	5.31
chr7	73157608	73157821	214	73157654	28	10.88	4.66	6.25
chr7	73178721	73178942	222	73178808	26	9.71	4.42	5.31
chr7	74065748	74065947	200	74065917	22	7.06	3.7	3.58
chr7	74335871	74336152	282	74336016	30	12.53	5.1	7.58
chr7	74598887	74599106	220	74598914	27	8.81	3.89	4.73
chr7	74884272	74884472	201	74884425	29	10.58	4.38	5.99
chr7	75378819	75379018	200	75378939	33	14.78	5.61	9.64
chr7	80886369	80886568	200	80886406	29	11.3	4.7	6.55
chr7	83198318	83198584	267	83198454	25	9.05	4.25	4.84
chr7	87957788	87957987	200	87957875	29	11.49	4.79	6.72
chr7	88788494	88788711	218	88788671	28	10.17	4.34	5.71
chr7	89165615	89165837	223	89165737	26	9.71	4.42	5.31
chr7	89783371	89783656	286	89783547	35	16.35	5.95	11.14
chr7	89812465	89812695	231	89812593	22	6.72	3.53	3.3
chr7	91124785	91125092	308	91124949	30	10.81	4.35	6.19
chr7	95842327	95842541	215	95842423	29	11.8	4.93	6.96
chr7	99753459	99753658	200	99753573	30	12.53	5.1	7.58
chr7	104139895	104140120	226	104139961	27	10.02	4.42	5.58
chr7	104585668	104585933	266	104585757	24	8.4	4.08	4.39
chr7	109570861	109571098	238	109570937	23	7.77	3.91	3.97
chr7	113955230	113955463	234	113955361	26	9.71	4.42	5.31
chr7	116596673	116596890	218	116596828	32	12.17	4.64	7.29
chr7	116624206	116624541	336	116624432	25	9.05	4.25	4.84
chr7	117826454	117826671	218	117826540	30	12.53	5.1	7.58
chr7	119412718	119412917	200	119412763	28	9.06	3.87	4.85
chr7	121702630	121702831	202	121702659	24	8.4	4.08	4.39
chr7	121814362	121814561	200	121814386	24	6.72	3.32	3.3
chr7	123345881	123346148	268	123346079	27	10.4	4.59	5.84
chr7	123687344	123687554	211	123687495	28	11.09	4.76	6.37
chr7	124668313	124668512	200	124668359	29	8.47	3.55	4.45
chr7	125843241	125843471	231	125843389	27	10.4	4.59	5.84
chr7	128284161	128284387	227	128284274	30	10.32	4.15	5.84
chr7	130530083	130530282	200	130530129	25	9.05	4.25	4.84
chr7	130600250	130600449	200	130600312	25	8.47	3.98	4.45
chr7	132298998	132299197	200	132299065	26	9.61	4.37	5.31
chr7	134457589	134457788	200	134457751	28	9.06	3.87	4.85
chr7	135012381	135012580	200	135012531	23	7.77	3.91	3.97
chr7	135319027	135319260	234	135319163	28	11.09	4.76	6.37
chr7	135522452	135522789	338	135522730	30	10.81	4.35	6.19
chr7	140436301	140436500	200	140436440	27	8.52	3.76	4.49
chr7	141216534	141216740	207	141216576	26	7.79	3.57	3.98
chr7	142203888	142204087	200	142204048	24	7.78	3.79	3.97
chr7	143025165	143025398	234	143025265	26	9.44	4.29	5.16
chr7	143238885	143239109	225	143239043	31	11.31	4.43	6.56
chr7	144091071	144091271	201	144091110	25	9.05	4.25	4.84
chr7	144576869	144577075	207	144577032	29	11.8	4.93	6.96
chr7	145473676	145473875	200	145473797	28	9.44	4.03	5.16
chr7	145745865	145746084	220	145745934	26	9.02	4.1	4.91
chr7	146497036	146497252	217	146497229	23	7.77	3.91	3.97
chr7	146957864	146958065	202	146957978	26	9.71	4.42	5.31
chr7	148962220	148962438	219	148962387	23	7.45	3.76	3.79
chr7	149842882	149843081	200	149843062	25	8.69	4.09	4.62
chr7	151640800	151641007	208	151640917	25	9.05	4.25	4.84
chr8	9966352	9966557	206	9966455	29	11.8	4.93	6.96
chr8	13653910	13654174	265	13654077	27	10.11	4.46	5.65
chr8	14072597	14072902	306	14072764	98	68.36	11.75	62.04
chr8	14078503	14078702	200	14078626	29	10.49	4.35	5.91
chr8	15422425	15422624	200	15422480	25	9.05	4.25	4.84
chr8	24043903	24044118	216	24044031	23	7.77	3.91	3.97
chr8	24818333	24818589	257	24818474	26	9.44	4.29	5.16
chr8	27925578	27925894	317	27925739	32	13.66	5.28	8.61
chr8	28008451	28008650	200	28008516	21	6.54	3.56	3.26
chr8	28277793	28278033	241	28277930	27	9.85	4.34	5.43
chr8	33028024	33028271	248	33028218	27	10.4	4.59	5.84
chr8	36339737	36339943	207	36339771	27	10.02	4.42	5.58
chr8	36370123	36370396	274	36370209	31	13.27	5.27	8.24
chr8	37969412	37969611	200	37969540	25	9.05	4.25	4.84
chr8	46118852	46119051	200	46118937	31	12.62	4.98	7.66
chr8	46999127	46999326	200	46999257	24	8.4	4.08	4.39
chr8	47357877	47358115	239	47357970	27	10.4	4.59	5.84
chr8	48391578	48391779	202	48391606	23	7.6	3.83	3.92
chr8	49395779	49396079	301	49395937	24	8	3.89	4.15
chr8	60419722	60419921	200	60419805	21	6.55	3.57	3.17
chr8	63762543	63762742	200	63762721	32	10.26	3.92	5.79
chr8	64111171	64111385	215	64111241	31	13.27	5.27	8.24
chr8	64539176	64539378	203	64539264	28	11.09	4.76	6.37
chr8	70892321	70892534	214	70892406	34	15.56	5.78	10.38
chr8	72819051	72819250	200	72819129	21	6.55	3.57	3.17
chr8	80510586	80510785	200	80510695	27	10.4	4.59	5.84
chr8	80750851	80751076	226	80750920	32	12.84	4.92	7.86
chr8	82841973	82842272	300	82842143	36	12.57	4.32	7.61
chr8	83181731	83181945	215	83181815	35	8.59	3.15	4.55
chr8	86572396	86572595	200	86572472	27	10.29	4.54	5.82
chr8	86928114	86928353	240	86928243	31	12.62	4.98	7.66
chr8	87035876	87036145	270	87036052	25	9.02	4.24	4.91
chr8	87166386	87166619	234	87166573	25	9.05	4.25	4.84
chr8	87471074	87471414	341	87471244	73	42.93	8.75	37.06
chr8	88461542	88461741	200	88461592	24	8.4	4.08	4.39
chr8	91164736	91164936	201	91164794	27	10.4	4.59	5.84
chr8	96829146	96829348	203	96829188	29	11.02	4.58	6.38
chr8	96857114	96857402	289	96857263	28	9.83	4.2	5.42
chr8	96950583	96950791	209	96950684	27	9.19	4.05	4.96
chr8	97071514	97071739	226	97071625	26	9.69	4.41	5.38
chr8	98032091	98032299	209	98032273	30	8.85	3.6	4.76
chr8	106670720	106670936	217	106670757	33	14.78	5.61	9.64
chr8	108719032	108719317	286	108719202	30	12.53	5.1	7.58
chr8	109128401	109128604	204	109128568	28	8.35	3.6	4.44
chr8	109311272	109311471	200	109311376	30	12.1	4.91	7.22
chr8	112903014	112903284	271	112903198	25	8.47	3.98	4.45
chr8	113214738	113214964	227	113214826	30	11.52	4.65	6.75
chr8	113893987	113894224	238	113894056	28	9.92	4.23	5.5
chr8	113919731	113919973	243	113919816	24	8.3	4.03	4.4
chr8	115075321	115075547	227	115075403	31	10.97	4.29	6.33
chr8	117408063	117408264	202	117408148	28	9.51	4.06	5.23
chr8	118941255	118941463	209	118941276	27	10.11	4.46	5.65
chr8	121060689	121060888	200	121060772	30	11.16	4.5	6.43
chr8	121698317	121698516	200	121698372	26	8.78	4	4.7
chr8	122015196	122015416	221	122015380	31	12.82	5.07	7.85
chr8	123517648	123517904	257	123517759	34	10.54	3.82	5.96
chr8	123955686	123955885	200	123955812	28	9.51	4.06	5.23
chr8	125039785	125040091	307	125039982	28	9.92	4.23	5.5
chr8	126475491	126475726	236	126475534	33	12.3	4.57	7.41
chr8	127613503	127613752	250	127613615	33	11.53	4.27	6.76
chr8	129532582	129532865	284	129532677	26	9.71	4.42	5.31
chr9	8977745	8977944	200	8977785	27	10.4	4.59	5.84
chr9	13416972	13417217	246	13417100	32	14.02	5.44	8.93
chr9	13581337	13581536	200	13581354	22	7.15	3.74	3.56
chr9	14065785	14065988	204	14065912	25	8.69	4.09	4.62
chr9	15522742	15523000	259	15522888	28	11.09	4.76	6.37
chr9	17451825	17452095	271	17451903	22	7.15	3.74	3.56
chr9	20551359	20551565	207	20551444	22	7.15	3.74	3.56
chr9	21754772	21755152	381	21754966	193	175.96	20.42	166.54
chr9	21950323	21950679	357	21950446	25	9.05	4.25	4.84
chr9	22295758	22295977	220	22295885	28	11.07	4.75	6.42
chr9	24635832	24636042	211	24635967	31	13.27	5.27	8.24
chr9	25313017	25313216	200	25313041	29	10.75	4.46	6.13
chr9	26586886	26587085	200	26586988	26	9.35	4.25	5.09
chr9	27532765	27532964	200	27532810	31	13.27	5.27	8.24
chr9	29209172	29209431	260	29209350	27	9.51	4.19	5.23
chr9	29394193	29394392	200	29394361	27	8.59	3.79	4.55
chr9	30117706	30117905	200	30117831	27	10.02	4.42	5.58
chr9	30819300	30819499	200	30819426	24	8.4	4.08	4.39
chr9	32083926	32084149	224	32084026	25	8.63	4.05	4.58
chr9	32895288	32895541	254	32895428	31	13.27	5.27	8.24
chr9	34339947	34340202	256	34340117	29	11.8	4.93	6.96
chr9	40778506	40778768	263	40778636	24	8.07	3.92	4.2
chr9	41572081	41572383	303	41572260	27	10.4	4.59	5.84
chr9	42477327	42477550	224	42477457	26	8.42	3.83	4.41
chr9	45577400	45577599	200	45577447	27	10.4	4.59	5.84
chr9	46206054	46206299	246	46206167	32	13.66	5.28	8.61
chr9	46547110	46547309	200	46547216	23	7.77	3.91	3.97
chr9	48807661	48807904	244	48807800	32	12.45	4.76	7.56
chr9	51913039	51913295	257	51913119	23	7.11	3.6	3.63
chr9	54118752	54118965	214	54118876	38	18.79	6.46	13.49
chr9	54180178	54180377	200	54180290	30	12.53	5.1	7.58
chr9	55939672	55939900	229	55939777	33	14.78	5.61	9.64
chr9	56108147	56108482	336	56108248	63	24.73	5.15	19.26
chr9	57472326	57472586	261	57472423	26	9.44	4.29	5.16
chr9	57500286	57500485	200	57500333	28	10.34	4.42	5.86
chr9	57879190	57879475	286	57879334	28	10.7	4.58	6.08
chr9	59407264	59407463	200	59407410	28	10.88	4.66	6.25
chr9	61574737	61574936	200	61574814	30	11.34	4.57	6.59
chr9	62001113	62001420	308	62001300	22	6.92	3.63	3.45
chr9	62343630	62343829	200	62343767	35	12.77	4.5	7.8
chr9	62442988	62443217	230	62443123	29	11.8	4.93	6.96
chr9	62664856	62665056	201	62664939	30	12.53	5.1	7.58
chr9	63000347	63000614	268	63000463	23	7.77	3.91	3.97
chr9	63169649	63169882	234	63169685	29	8.94	3.73	4.84
chr9	63545509	63545720	212	63545621	32	11.63	4.43	6.85
chr9	65442274	65442491	218	65442392	30	12.53	5.1	7.58
chr9	66155296	66155501	206	66155365	40	13.52	4.23	8.48
chr9	66180179	66180386	208	66180349	26	9.35	4.25	5.09
chr9	66453400	66453609	210	66453517	31	13.27	5.27	8.24
chr9	66811730	66811932	203	66811877	27	10.4	4.59	5.84
chr9	67914654	67914914	261	67914744	28	11.09	4.76	6.37
chr9	69518621	69518833	213	69518703	24	8.38	4.07	4.47
chr9	69888490	69888711	222	69888654	26	8.86	4.03	4.77
chr9	70433285	70433520	236	70433404	27	10.4	4.59	5.84
chr9	70927173	70927402	230	70927215	24	8.4	4.08	4.39
chr9	70994070	70994303	234	70994244	31	13.27	5.27	8.24
chr9	72238199	72238398	200	72238266	24	8.07	3.92	4.2
chr9	72695738	72695946	209	72695830	35	15.84	5.72	10.65
chr9	76359425	76359629	205	76359481	25	7.95	3.75	4.11
chr9	79639940	79640140	201	79640024	33	14.78	5.61	9.64
chr9	81879159	81879362	204	81879274	31	13.27	5.27	8.24
chr9	85742004	85742223	220	85742056	31	10.97	4.29	6.33
chr9	86916583	86916822	240	86916697	48	27.58	8.16	22.04
chr9	87339634	87339898	265	87339680	25	8.69	4.09	4.62
chr9	91021757	91021956	200	91021885	30	12.53	5.1	7.58
chr9	95352478	95352677	200	95352634	31	13.27	5.27	8.24
chr9	96705423	96705660	238	96705561	36	17.14	6.12	11.89
chr9	97011102	97011302	201	97011203	30	12.53	5.1	7.58
chr9	99451204	99451436	233	99451382	26	9.11	4.14	4.89
chr9	102851995	102852194	200	102852116	24	8.4	4.08	4.39
chr9	105147916	105148115	200	105148089	24	8.4	4.08	4.39
chr9	105175524	105175737	214	105175629	28	11.09	4.76	6.37
chr9	107972145	107972344	200	107972244	26	9.27	4.21	5.03
chr9	108207559	108207895	337	108207664	26	9.35	4.25	5.09
chr9	108729162	108729569	408	108729400	109	67.92	9.8	61.6
chr9	110152823	110153058	236	110152877	28	10.7	4.58	6.08
chr9	110295642	110295883	242	110295828	25	8.86	4.16	4.77
chr9	111464572	111464773	202	111464631	29	11.8	4.93	6.96
chr9	111561132	111561336	205	111561159	26	9.71	4.42	5.31
chr9	111957281	111957561	281	111957425	27	10.4	4.59	5.84
chr9	114407595	114407794	200	114407678	27	10.4	4.59	5.84
chr9	114716726	114716925	200	114716870	26	6.64	3.12	3.24
chr9	115393199	115393446	248	115393340	33	14.3	5.4	9.2
chr9	117231201	117231417	217	117231335	36	17.14	6.12	11.89
chr9	117788714	117788968	255	117788902	31	11.85	4.65	7
chr9	119378526	119379006	481	119378710	29	8.74	3.65	4.67
chr9	120365826	120366122	297	120366018	27	9.19	4.05	4.96
chr9	121216044	121216287	244	121216209	30	12.1	4.91	7.22
chr9	121938785	121939002	218	121938936	28	7.72	3.36	4.02
chr9	123842927	123843250	324	123843081	27	10.4	4.59	5.84
chrX	14688329	14688542	214	14688396	26	9.71	4.42	5.31
chrX	34551379	34551578	200	34551503	30	12.53	5.1	7.58
chrX	56269137	56269363	227	56269192	28	11.09	4.76	6.37
chrX	71114688	71115037	350	71114876	68	47.66	11.56	41.69
chrX	120129127	120129326	200	120129292	53	25.17	6.36	19.69
chrX	140456387	140456606	220	140456439	36	12.57	4.32	7.61
chrX	156044491	156044694	204	156044573	27	10.4	4.59	5.84
chrX	160465754	160465953	200	160465872	30	12.53	5.1	7.58
chrY	1769359	1769578	220	1769396	65	20.7	4.18	15.34
chrY	1788378	1788585	208	1788422	121	11.31	1.98	6.56
chrY	2503246	2503488	243	2503347	33	14.78	5.61	9.64
chrY	2565544	2565779	236	2565602	36	9.11	3.24	4.89
chrY	2853295	2853630	336	2853467	185	24.7	2.38	19.23
chrY	2853825	2854156	332	2853989	164	26.64	2.64	21.12
chrY	2856094	2856296	203	2856202	174	27.58	2.61	22.04
chrY	2857532	2858222	691	2858039	284	45.56	2.66	39.64
chrY	2858767	2859223	457	2859055	238	25.24	2.14	19.76
chrY	2860481	2860719	239	2860543	192	46.04	3.45	40.11
chrY	2884488	2885268	781	2884761	243	33.31	2.43	27.64
chrY	2890352	2890561	210	2890516	182	25.97	2.46	20.47
chrY	2890926	2891709	784	2891434	186	20.12	2.14	14.78
chrY	2891772	2892704	933	2892084	250	30.95	2.31	25.33
chrY	2899888	2900214	327	2900074	104	16.97	2.6	11.74
chrY	2900828	2901057	230	2901005	149	31.95	3.15	26.31
