# Supplementary material for: Foxf Genes Integrate Tbx5 and Hedgehog Pathways in the Second Heart Field for Cardiac Septation
Source: PLoS Genet. 2014 Oct 30;10(10):e1004604. doi: 10.1371/journal.pgen.1004604 (PMC4214600; doi:10.1371/journal.pgen.1004604)
Supplement: Table S3 — The 112 Shh-dependent and SHF Gli3-bound genes (119 peaks). (XLS) [file pgen.1004604.s007.xls]

## Sheet: TB3_119peaks_112genes_04032014
Table S3. By intersecting the SHF transcriptional profiling Shh-dependent signature with the SHF Gli3 chromatin contact results, we identified 112 genes annotated to 119 peaks. Note that one peak may be mapped to multiple Shh-dependent genes and multiple peaks may be mapped to the same gene.
PeakID	Chr	Start	End	Strand	Annotation	Distance.to.TSS	Gene.Name
MACS_peak_248	12	20239044	20239358	+	NearestStart	582439	1700030C10Rik
MACS_peak_1	1	9601753	9602021	+	NearestStart	10252	3110035E14Rik
MACS_peak_650	19	57037271	57037477	-	Overlapping	69903	Ablim1
MACS_peak_651	19	57483016	57483216	-	Overlapping	93615	Ablim1
MACS_peak_467	15	99414911	99415304	+	Overlapping	85845	Accn2
MACS_peak_847	4	86668789	86668989	+	NearestStart	102011	Acer2
MACS_peak_1211	9	21950322	21950679	-	Overlapping	14063	Acp5
MACS_peak_1052	6	124905878	124906102	+	Overlapping	93605	Acrbp
MACS_peak_822	3	137905086	137905332	+	Overlapping	35297	Adh1
MACS_peak_168	11	5665414	5665653	+	Overlapping	96277	Aebp1
MACS_peak_1082	7	52025538	52025753	+	Overlapping	78608	Akt1s1
MACS_peak_1044	6	116373976	116374284	-	NearestStart	13887	Alox5
MACS_peak_1147	8	24043902	24044118	+	Overlapping	41176	Ank1
MACS_peak_639	19	42211366	42211640	+	Overlapping	91766	Ankrd2
MACS_peak_836	4	41035966	41036166	-	NearestStart	3594	Aqp3
MACS_peak_851	4	98876015	98876255	+	NearestStart	15159	Atg4c
MACS_peak_247	12	17257961	17258161	-	Overlapping	33368	Atp6v1c2
MACS_peak_653	19	57615217	57615458	+	NearestStart	70066	Atrnl1
MACS_peak_513	16	96576076	96576351	+	Overlapping	34614	B3galt5
MACS_peak_442	15	74305345	74305584	+	NearestStart	41530	Bai1
MACS_peak_821	3	134874774	134875002	+	Overlapping	69183	Bdh2
MACS_peak_1114	7	121702629	121702831	-	Overlapping	72174	Calca
MACS_peak_1115	7	121814361	121814561	-	NearestStart	34557	Calca
MACS_peak_624	19	10897140	10897378	-	NearestStart	7170	Cd6
MACS_peak_321	13	54852058	54852417	+	Overlapping	14042	Cdhr2
MACS_peak_322	13	54855522	54855780	+	Overlapping	17506	Cdhr2
MACS_peak_871	4	120310467	120310714	+	NearestStart	28463	Cited4
MACS_peak_414	14	119095944	119096240	+	Overlapping	90890	Cldn10
MACS_peak_981	5	135477990	135478190	-	Overlapping	55375	Cldn4
MACS_peak_464	15	97721283	97721497	-	Overlapping	83905	Col2a1
MACS_peak_528	17	29410978	29411178	-	Overlapping	36236	Cpne5
MACS_peak_696	2	71446470	71446705	+	Overlapping	74433	Dlx1
MACS_peak_696	2	71446470	71446705	-	NearestStart	61659	Dlx2
MACS_peak_218	11	95019180	95019406	+	Overlapping	32606	Dlx3
MACS_peak_416	14	121891470	121891731	-	Overlapping	49530	Dock9
MACS_peak_920	5	28047881	28048082	+	Overlapping	5963	Dpp6
MACS_peak_388	14	67988895	67989098	+	Overlapping	59506	Ebf2
MACS_peak_1210	9	21754771	21755152	-	Overlapping	67109	Elavl3
MACS_peak_1071	7	19776773	19776973	+	Overlapping	14858	Eml2
MACS_peak_1289	9	120365825	120366122	+	Overlapping	82841	Entpd3
MACS_peak_1076	7	31337748	31337961	-	Overlapping	80674	Etv2
MACS_peak_740	2	165617354	165617586	+	Overlapping	20135	Eya2
MACS_peak_969	5	125416971	125417171	+	NearestStart	66674	Fam101a
MACS_peak_1125	7	135012380	135012580	+	Overlapping	99939	Fbxl19
MACS_peak_1125	7	135012380	135012580	+	Overlapping	99939	Fus
MACS_peak_1254	9	69518620	69518833	-	NearestStart	86726	Foxb1
MACS_peak_310	13	31893562	31893869	+	NearestStart	4646	Foxc1
MACS_peak_311	13	32007670	32007958	+	NearestStart	109299	Foxc1
MACS_peak_341	13	99120225	99120425	+	NearestStart	3785	Foxd1
MACS_peak_1197	8	123517647	123517904	+	NearestStart	90470	Foxf1a
MACS_peak_982	5	135750736	135750950	-	NearestStart	23636	Fzd9
MACS_peak_750	2	179976002	179976202	-	Overlapping	83636	Gata5
MACS_peak_825	3	142239903	142240152	+	Overlapping	17659	Gbp1
MACS_peak_802	3	95768998	95769198	-	Overlapping	82847	Gm129
MACS_peak_1151	8	28277792	28278033	-	Overlapping	29899	Got1l1
MACS_peak_978	5	134783517	134783802	-	NearestStart	6814	Gtf2i
MACS_peak_1169	8	82841972	82842272	+	NearestStart	175672	Gypa
MACS_peak_839	4	45813583	45813839	-	Overlapping	8537	Igfbpl1
MACS_peak_190	11	58007463	58007751	+	NearestStart	5307	Igtp
MACS_peak_630	19	25300282	25300482	+	NearestStart	11210	Kank1
MACS_peak_1072	7	25144353	25144597	+	Overlapping	10736	Kcnn4
MACS_peak_16	1	58086698	58086898	-	Overlapping	59802	Kctd18
MACS_peak_1175	8	87471073	87471414	+	Overlapping	41889	Klf1
MACS_peak_80	1	182890511	182890718	+	Overlapping	61285	Lefty2
MACS_peak_940	5	67413151	67413364	+	Overlapping	35034	Limch1
MACS_peak_888	4	133576566	133576893	-	NearestStart	1835	Lin28a
MACS_peak_889	4	133653117	133653317	-	Overlapping	78386	Lin28a
MACS_peak_246	12	16254566	16254838	+	NearestStart	341874	Lpin1
MACS_peak_343	13	100645589	100645802	-	Overlapping	72686	Mccc2
MACS_peak_848	4	87382765	87382981	-	Overlapping	32849	Mllt3
MACS_peak_1124	7	134457588	134457788	+	Overlapping	99787	Mylpf
MACS_peak_53	1	136231555	136231755	+	Overlapping	42431	Myog
MACS_peak_1152	8	33028023	33028271	-	NearestStart	91310	Nrg1
MACS_peak_244	12	9628908	9629109	+	Overlapping	41203	Osr1
MACS_peak_375	14	55598931	55599131	+	Overlapping	91864	Pabpn1
MACS_peak_525	17	27728035	27728243	+	Overlapping	64211	Pacsin1
MACS_peak_526	17	27733868	27734068	+	Overlapping	58386	Pacsin1
MACS_peak_527	17	27901946	27902239	+	Overlapping	53895	Pacsin1
MACS_peak_1239	9	59407263	59407463	+	Overlapping	57628	Parp6
MACS_peak_698	2	80011103	80011303	-	Overlapping	41488	Pde1a
MACS_peak_940	5	67413151	67413364	-	Overlapping	72274	Phox2b
MACS_peak_932	5	53214052	53214252	+	Overlapping	53469	Pi4k2b
MACS_peak_1116	7	123345880	123346148	-	NearestStart	78248	Plekha7
MACS_peak_875	4	124144251	124144451	+	NearestStart	190538	Pou3f1
MACS_peak_409	14	104736180	104736380	+	NearestStart	130936	Pou4f1
MACS_peak_717	2	131829237	131829437	+	Overlapping	47371	Prnd
MACS_peak_624	19	10897140	10897378	+	Overlapping	72355	Prpf19
MACS_peak_865	4	116768359	116768559	+	NearestStart	142	Ptch2
MACS_peak_663	2	19372022	19372222	+	Overlapping	2898	Ptf1a
MACS_peak_860	4	108662159	108662393	+	Overlapping	46230	Rab3b
MACS_peak_717	2	131829237	131829437	-	NearestStart	10650	Rassf2
MACS_peak_718	2	131914058	131914331	-	Overlapping	58120	Rassf2
MACS_peak_2	1	16164109	16164309	+	NearestStart	41479	Rdh10
MACS_peak_10	1	36630896	36631096	-	NearestStart	15702	Sema4c
MACS_peak_921	5	28856413	28856616	-	Overlapping	62772	Shh
MACS_peak_1245	9	63000346	63000614	-	NearestStart	3578	Skor1
MACS_peak_392	14	69901459	69901683	-	NearestStart	1477	Slc25a37
MACS_peak_393	14	69909094	69909302	-	Overlapping	5934	Slc25a37
MACS_peak_394	14	69937679	69937919	-	Overlapping	34519	Slc25a37
MACS_peak_395	14	69938526	69938726	-	Overlapping	35366	Slc25a37
MACS_peak_644	19	47759636	47759836	+	Overlapping	41338	Slk
MACS_peak_742	2	167304738	167304938	+	Overlapping	58766	Snai1
MACS_peak_108	10	42899312	42899512	-	Overlapping	4976	Sobp
MACS_peak_785	3	34373171	34373371	+	NearestStart	86032	Sox2ot
MACS_peak_384	14	64521816	64522016	+	NearestStart	40495	Sox7
MACS_peak_1270	9	97011101	97011302	-	Overlapping	91918	Spsb4
MACS_peak_730	2	151923232	151923528	+	NearestStart	7892	Srxn1
MACS_peak_818	3	122817024	122817391	-	Overlapping	37587	Synpo2
MACS_peak_317	13	43236978	43237178	-	NearestStart	9935	Tbc1d7
MACS_peak_730	2	151923232	151923528	+	Overlapping	45780	Tcf15
MACS_peak_3	1	19723502	19723726	+	NearestStart	521479	Tcfap2b
MACS_peak_745	2	172566516	172566716	+	NearestStart	190125	Tcfap2c
MACS_peak_727	2	148294644	148294864	-	Overlapping	60720	Thbd
MACS_peak_46	1	129408644	129408969	-	Overlapping	25509	Tmem163
MACS_peak_47	1	129657620	129657848	-	Overlapping	83022	Tmem163
MACS_peak_739	2	164540719	164540933	-	Overlapping	61731	Tnnc2
MACS_peak_1110	7	116596672	116596890	-	Overlapping	4155	Trim66
MACS_peak_1111	7	116624205	116624541	-	NearestStart	27107	Trim66
MACS_peak_191	11	62061786	62062005	+	Overlapping	32977	Ttc19
MACS_peak_530	17	31869106	31869363	-	Overlapping	73407	U2af1
MACS_peak_323	13	55072260	55072623	+	NearestStart	21467	Unc5a
MACS_peak_563	17	78934643	78934843	+	NearestStart	27144	Vit
MACS_peak_736	2	157739081	157739449	+	NearestStart	940	Vstm2l
MACS_peak_919	5	25152128	25152384	-	Overlapping	43252	Xrcc2
MACS_peak_1267	9	91021756	91021956	+	NearestStart	238781	Zic1

## Sheet: 119 peaks
MACS_peak_1
MACS_peak_10
MACS_peak_1044
MACS_peak_1052
MACS_peak_1071
MACS_peak_1072
MACS_peak_1076
MACS_peak_108
MACS_peak_1082
MACS_peak_1110
MACS_peak_1111
MACS_peak_1114
MACS_peak_1115
MACS_peak_1116
MACS_peak_1124
MACS_peak_1125
MACS_peak_1147
MACS_peak_1151
MACS_peak_1152
MACS_peak_1169
MACS_peak_1175
MACS_peak_1197
MACS_peak_1210
MACS_peak_1211
MACS_peak_1239
MACS_peak_1245
MACS_peak_1254
MACS_peak_1267
MACS_peak_1270
MACS_peak_1289
MACS_peak_16
MACS_peak_168
MACS_peak_190
MACS_peak_191
MACS_peak_2
MACS_peak_218
MACS_peak_244
MACS_peak_246
MACS_peak_247
MACS_peak_248
MACS_peak_3
MACS_peak_310
MACS_peak_311
MACS_peak_317
MACS_peak_321
MACS_peak_322
MACS_peak_323
MACS_peak_341
MACS_peak_343
MACS_peak_375
MACS_peak_384
MACS_peak_388
MACS_peak_392
MACS_peak_393
MACS_peak_394
MACS_peak_395
MACS_peak_409
MACS_peak_414
MACS_peak_416
MACS_peak_442
MACS_peak_46
MACS_peak_464
MACS_peak_467
MACS_peak_47
MACS_peak_513
MACS_peak_525
MACS_peak_526
MACS_peak_527
MACS_peak_528
MACS_peak_53
MACS_peak_530
MACS_peak_563
MACS_peak_624
MACS_peak_630
MACS_peak_639
MACS_peak_644
MACS_peak_650
MACS_peak_651
MACS_peak_653
MACS_peak_663
MACS_peak_696
MACS_peak_698
MACS_peak_717
MACS_peak_718
MACS_peak_727
MACS_peak_730
MACS_peak_736
MACS_peak_739
MACS_peak_740
MACS_peak_742
MACS_peak_745
MACS_peak_750
MACS_peak_785
MACS_peak_80
MACS_peak_802
MACS_peak_818
MACS_peak_821
MACS_peak_822
MACS_peak_825
MACS_peak_836
MACS_peak_839
MACS_peak_847
MACS_peak_848
MACS_peak_851
MACS_peak_860
MACS_peak_865
MACS_peak_871
MACS_peak_875
MACS_peak_888
MACS_peak_889
MACS_peak_919
MACS_peak_920
MACS_peak_921
MACS_peak_932
MACS_peak_940
MACS_peak_969
MACS_peak_978
MACS_peak_981
MACS_peak_982

## Sheet: 112 unique genes
3110035E14Rik
Sema4c
Alox5
Acrbp
Eml2
Kcnn4
Etv2
Sobp
Akt1s1
Trim66
Calca
Plekha7
Mylpf
Fus
Fbxl19
Ank1
Got1l1
Nrg1
Gypa
Klf1
Foxf1a
Elavl3
Acp5
Parp6
Skor1
Foxb1
Zic1
Spsb4
Entpd3
Kctd18
Aebp1
Igtp
Ttc19
Rdh10
Dlx3
Osr1
Lpin1
Atp6v1c2
1700030C10Rik
Tcfap2b
Foxc1
Tbc1d7
Cdhr2
Unc5a
Foxd1
Mccc2
Pabpn1
Sox7
Ebf2
Slc25a37
Pou4f1
Cldn10
Dock9
Bai1
Tmem163
Col2a1
Accn2
B3galt5
Pacsin1
Cpne5
Myog
U2af1
Vit
Cd6
Prpf19
Kank1
Ankrd2
Slk
Ablim1
Atrnl1
Ptf1a
Dlx2
Dlx1
Pde1a
Rassf2
Prnd
Thbd
Srxn1
Tcf15
Vstm2l
Tnnc2
Eya2
Snai1
Tcfap2c
Gata5
Sox2ot
Lefty2
Gm129
Synpo2
Bdh2
Adh1
Gbp1
Aqp3
Igfbpl1
Acer2
Mllt3
Atg4c
Rab3b
Ptch2
Cited4
Pou3f1
Lin28a
Xrcc2
Dpp6
Shh
Pi4k2b
Phox2b
Limch1
Fam101a
Gtf2i
Cldn4
Fzd9
