# Supplementary material for: Foxf Genes Integrate Tbx5 and Hedgehog Pathways in the Second Heart Field for Cardiac Septation
Source: PLoS Genet. 2014 Oct 30;10(10):e1004604. doi: 10.1371/journal.pgen.1004604 (PMC4214600; doi:10.1371/journal.pgen.1004604)
Supplement: Table S4 — The 26 are transcription factors according to TRANSFAC database version 2013.1, among the 112 Shh-dependent Gli-bound genes. (XLS) [file pgen.1004604.s008.xls]

## Sheet: Hoffmann et al TbS4
Table S4. Among the 112 Shh-dependent Gli-bound genes, 26 are transcription factors according to TRANSFAC database version 2013.1. This results reveals a significant overrepresentation of transcription factors as direct hedgehog signaling targets (p=5.5e-5, among over 2000 transcription facts in the database).
TF	Chr	start peak	width	Inside Feature	Shortest Distance	Annotation	FC	TRANSFAC Description
Aebp1	11	5665414	240	upstream	96277	Within100kbp	2.37245	Adipocyte enhancer-binding protein 1, a transcriptional corepressor that activates I-kappaB activity, acts in apoptosis, lactation, inflammatory response, and cholesterol efflux; human AEBP1 is upregulated in glioblastomas
Dlx1	2	71446470	236	downstream	74433	Within100kbp	4.3026	Distal-less homeobox-1, a transcription corepressor that acts in skeletal development, odontogenesis, neurogenesis, and blood cell differentiation; human DLX1 is associated with schizophrenia and bipolar disorder
Dlx2	2	71446470	236	upstream	61659	NearestStart	3.79967	Distal less homeobox 2, a transcription regulator that acts in skeletal system and teeth development, neurogenesis, and necrotic cell death; human DLX2 is upregulated in breast, colon, and ovarian cancers
Dlx3	11	95019180	227	downstream	32606	Within100kbp	2.02322	Distal-less homeobox 3, a transcription factor that acts in hair cell differentiation, inflammatory response, and ossification; human DLX3 is associated with lymphoblastic leukemia, tricho dento osseous syndrome, and psoriasis
Ebf2	14	67988895	204	inside	59506	Within100kbp	2.18677	Early B-cell factor 2, a helix loop helix transcription factor that acts in Wnt receptor signaling, osteoclast differentiation, olfactory lobe and Cajal-Retzius cell development, and regulation of myelination; human EBF2 is associated with osteosarcoma
Etv2	7	31337748	214	downstream	80674	Within100kbp	2.9212	Ets variant 2, a putative transcription factor that regulates embryo development, acts in BMP, Notch, and Wnt signaling, blood vessel endothelial cell fate specification, cardiac cell development, and hematopoietic stem cell differentiation
Foxb1	9	69518620	214	downstream	86726	NearestStart	2.15756	Forkhead box B1, a transcription factor that plays a role in learning and memory, organ morphogenesis, and development of central nervous system and mammary gland
Foxc1	13	31893562	308	upstream	4646	NearestStart	2.5239	Forkhead box C1, a putative transcription factor that acts in development of brain, eye, heart, and kidney, regulates lymphangiogenesis and apoptosis; human FOXC1 is associated with breast cancer and eye and brain diseases
Foxd1	13	99120225	201	upstream	3785	NearestStart	2.30491	Forkhead box D1, a transcription regulator that inhibits NF-kappaB cascade, acts in cytokine secretion, cell proliferation, and development of kidney, eye, and brain
Foxf1a	8	123517647	258	upstream	90470	NearestStart	2.64174	Forkhead box F1a, a transcription coactivator that acts in organ development, extracellular matrix organization, and foregut morphogenesis, promotes mast cell degranulation and collagen biosynthesis; human FOXF1 is associated with prostatic neoplasms
Fus	7	135012380	201	upstream	98424	Within100kbp	2.7615	Fusion derived from malignant liposarcoma, a transcription cofactor that regulates alternative mRNA splicing, mRNA transport, NF-kappaB cascade, and dendritic spine morphogenesis; human FUS is associated with lung neoplasms, sclerosis, and leukemia
Gata5	2	179976002	201	downstream	83636	Within100kbp	2.03383	GATA binding protein 5, a transcription factor that acts in Notch signaling and cardiac valve development, regulates cell proliferation; human GATA5 is associated with bicuspid valve disease, stomach cancer, and retinoblastoma
Gtf2i	5	134783517	286	inside	6814	NearestStart	0.493669	General transcription factor II I, a transcription factor that regulates NF-kappaB, EGFR, and SMAD protein signaling, cell cycle, yolk sac vasculogenesis, and embryonic development; human GTF2I is associated with mental retardation in Williams syndrome
Klf1	8	87471073	342	downstream	41889	Within100kbp	2.27597	Kruppel-like factor 1 erythroid, a transcription factor that acts in BMP signaling, cell cycle, hemopoiesis, and in utero embryonic development; mutation in the human KLF1 is associated with congenital dyserythropoietic anemia
Myog	1	136231555	201	downstream	42431	Within100kbp	2.95329	Myogenin, a transcription factor that acts in cell cycle, stem cell proliferation, myoblast differentiation, and lung development; human MYOG is associated with cachexia, congenital myopathies, rhabdomyosarcoma, and neuroectodermal tumors
Shh	5	28856413	204	upstream	62772	Within100kbp	3.27985	Sonic hedgehog, a morphogen that acts in heart and central nervous system development, hemopoiesis, and ventral midline development; human SHH is associated with squamous cell carcinoma, lung neoplasms, and holoprosencephaly
Osr1	12	9628908	202	downstream	41203	Within100kbp	3.03935	Odd-skipped related 1, a putative sequence-specific DNA binding transcription factor that acts in heart, gonad, adrenal gland, and intermediate mesoderm development and regulation of apoptosis, may act in cellular homeostasis
Phox2b	5	67413151	214	downstream	72274	Within100kbp	2.1209	Paired-like homeobox 2b, a transcription factor that acts in neural crest cell development and respiratory gaseous exchange; human PHOX2B is associated with congenital central hypoventilation syndrome, Hirschsprung disease, and sporadic neuroblastoma
Pou3f1	4	124144251	201	Intergenic	-190538	MIR|SINE|MIR	2.23822	POU class 3 homeobox 1, a transcription regulator that acts in male germ line stem cell maintenance and axon ensheathment, involved in brain and nerve development; human POU3F1 gene is downregulated in hepatocellular carcinoma
Pou4f1	14	104736180	201	Intergenic	130936	(CGGAA)n|Simple_repeat|Simple_repeat	0.289554	POU class 4 homeobox 1, a transcriptional regulator that acts in cell cycle arrest, neurodifferentiation, axon guidance, synapse assembly, and suckling behavior, inhibits apoptosis; human POU4F1 is associated with cervical cancer and neuroendocrine tumors
Ptf1a	2	19372022	201	downstream	2898	Within100kbp	0.365748	Pancreas specific transcription factor 1a, acts in pancreas and cerebellum development, mediates neuron fate commitment, glucose homeostasis, and insulin secretion; human PTF1A is associated with neonatal diabetes mellitus and cerebellar agenesis
Snai1	2	167304738	201	upstream	58766	Within100kbp	2.02551	Snail homolog 1, a transcriptional repressor that plays a role in epithelial to mesenchymal transition, antiapoptosis, cell adhesion, and palate development; human SNAI1 is associated with breast neoplasms and thyroid carcinoma
Sox7	14	64521816	201	upstream	40495	NearestStart	2.05061	SRY-box containing gene 7, a transcription activator that acts in endodermal cell fate determination and perhaps in development of heart, brain and lung, regulates proliferation and differentiation of hematopoietic progenitor cells
Tcf15	2	151923232	297	upstream	45780	Within100kbp	2.13353	Transcription factor 15, plays a role in the regulation of somitogenesis, transcription, and axial musculoskeletal formation, acts in maintenance of rostrocaudal polarity of somites and ventral midline development
Tcfap2b	1	19723502	225	Intergenic	521479	L2|LINE|L2	2.51893	Transcription factor AP-2 beta, acts in transcription, apoptosis, ductus arteriosus closure, and embryonic limb morphogenesis; human TFAP2B is associated with patent ductus arteriosus, myoclonic epilepsy, and diabetes
Tcfap2c	2	172566516	201	Intergenic	190125	Intergenic	3.48683	Transcription factor AP-2 gamma, a transcriptional corepressor that acts in germ cell development, regulates G1-S transition and extravillous trophoblast cell invasion; human TFAP2C is associated with seminomatous tumors and breast neoplasms
Zic1	9	91021756	201	Intergenic	238781	Intergenic	5.66914	Zic family member 1, a transcription activator that regulates brain development and neurogenesis; mutation is associated with Joubert syndrome model, human ZIC1 is associated with Dandy Walker syndrome and cerebellar diseases
FC: FoldChange on microarray (Shh wild type vs mutant). When a gene is measured by multiple probes on the array, the mean value of their fold changes is presented here.
